# Supplementary material for: Temperature and predators as interactive drivers of community properties
Source: Ecol Evol. 2023 Oct 31;13(11):e10665. doi: 10.1002/ece3.10665 (PMC10618570; doi:10.1002/ece3.10665)
Supplement: Supplementary file 1 — Data S1 [file ECE3-13-e10665-s001.zip]

Archive with 11 entries (11 files):
- BiomassPyramidSuppMaterial.docx
- BP actin cell volume.xlsx
- BP cell volume data.xlsx
- BP processed data.xlsx
- BP temperature abundance data.xlsx
- Code Metadata.docx
- Community_Biovolume_Calculation.R
- Community_Data.csv
- NMDS_Analysis.R
- Pyramid_GAM_Analysis.R
- TSR_Analysis.R
