# Supplementary material for: Temperature and predators as interactive drivers of community properties
Source: Ecol Evol. 2023 Oct 31;13(11):e10665. doi: 10.1002/ece3.10665 (PMC10618570; doi:10.1002/ece3.10665)
Supplement: Supplementary file 1 — Data S1 [file ECE3-13-e10665-s001.zip › BP actin cell volume.xlsx]

## Sheet: Sheet1
Measurement #	Image Name	Width (mm)	Height (mm)	Volume (mm^3)	Trtmt	Test temp	Test temp_parsed	Rep	Rep_parsed	Grouping
1	BP_16_P_1_.tif	0.199469	0.199469	0.0041554	P	16	16	1	1	P_16	_
1	BP_16_P_1_01.tif	0.219407	0.23865	0.0062901	P	16	16	1	1	P_16	_
1	BP_16_P_2_.tif	0.200688	0.200688	0.00423209	P	16	16	2	2	P_16	_
1	BP_16_P_3_.tif	0.203477	0.203477	0.00441097	P	16	16	3	3	P_16	_
1	BP_16_P_3_01.tif	0.219057	0.219057	0.00550375	P	16	16	3	3	P_16	_
1	BP_16_P_3_02.tif	0.20267	0.198466	0.00422448	P	16	16	3	3	P_16	_
1	BP_24_NP_3_.tif	0.224647	0.224647	0.00593593	N	24	24	3	3	N_24	_
1	BP_24_NP_3_01.tif	0.267604	0.260958	0.00966467	N	24	24	3	3	N_24	_
1	BP_24_NP_3_02.tif	0.260115	0.253006	0.00884212	N	24	24	3	3	N_24	_
1	BP_24_NP_3_03.tif	0.219112	0.269955	0.00765602	N	24	24	3	3	N_24	_
1	BP_24_NP_3_04.tif	0.233068	0.233068	0.00662883	N	24	24	3	3	N_24	_
1	BP_20_P_1_.tif	0.263756	0.254324	0.00910099	P	20	20	1	1	P_20	_
1	BP_20_P_1_01.tif	0.160692	0.160692	0.00217257	P	20	20	1	1	P_20	_
2	BP_20_P_2_.tif	0.192011	0.192011	0.00370653	P	20	20	2	2	P_20	_
1	BP_20_P_2_.tif	0.240753	0.240753	0.00730637	P	20	20	2	2	P_20	_
2	BP_20_P_2_01.tif	0.191404	0.191404	0.00367149	P	20	20	2	2	P_20	_
3	BP_20_P_2_01.tif	0.209858	0.209858	0.00483913	P	20	20	2	2	P_20	_
1	BP_20_P_2_01.tif	0.251498	0.251498	0.00832895	P	20	20	2	2	P_20	_
1	BP_20_P_2_02.tif	0.209818	0.209818	0.00483634	P	20	20	2	2	P_20	_
2	BP_20_P_2_02.tif	0.212513	0.212513	0.00502511	P	20	20	2	2	P_20	_
1	BP_20_P_2_03.tif	0.150658	0.150658	0.00179045	P	20	20	2	2	P_20	_
2	BP_20_P_2_04.tif	0.189607	0.189607	0.00356901	P	20	20	2	2	P_20	_
1	BP_20_P_2_04.tif	0.207783	0.207783	0.00469698	P	20	20	2	2	P_20	_
3	BP_20_P_2_04.tif	0.261465	0.213979	0.00703393	P	20	20	2	2	P_20	_
1	BP_20_P_2_05.tif	0.210682	0.210682	0.00489631	P	20	20	2	2	P_20	_
1	BP_20_P_2_06.tif	0.228457	0.228457	0.00624313	P	20	20	2	2	P_20	_
1	BP_20_P_2_07.tif	0.183122	0.183122	0.00321523	P	20	20	2	2	P_20	_
1	BP_20_P_2_10.tif	0.194692	0.194692	0.00386397	P	20	20	2	2	P_20	_
1	BP_20_P_2_11.tif	0.253315	0.253315	0.00851076	P	20	20	2	2	P_20	_
1	BP_20_P_2_12.tif	0.22082	0.22082	0.00563768	P	20	20	2	2	P_20	_
1	BP_20_P_2_13.tif	0.238659	0.238659	0.00711738	P	20	20	2	2	P_20	_
1	BP_20_P_2_14.tif	0.246741	0.246741	0.00786522	P	20	20	2	2	P_20	_
1	BP_20_P_2_15.tif	0.193093	0.196807	0.00387934	P	20	20	2	2	P_20	_
1	BP_20_P_2_16.tif	0.190604	0.190604	0.00362561	P	20	20	2	2	P_20	_
1	BP_20_P_2_17.tif	0.201505	0.201505	0.00428398	P	20	20	2	2	P_20	_
1	BP_20_P_2_18.tif	0.223678	0.223678	0.00585945	P	20	20	2	2	P_20	_
2	BP_20_P_3_.tif	0.232806	0.232806	0.0066065	P	20	20	3	3	P_20	_
1	BP_20_P_3_.tif	0.252659	0.252659	0.00844487	P	20	20	3	3	P_20	_
1	BP_20_P_3_01.tif	0.247572	0.247572	0.007945	P	20	20	3	3	P_20	_
1	BP_20_P_3_02.tif	0.245912	0.245912	0.00778627	P	20	20	3	3	P_20	_
1	BP_20_P_3_03.tif	0.214681	0.214681	0.00518049	P	20	20	3	3	P_20	_
1	BP_20_P_3_04.tif	0.266054	0.266054	0.00986041	P	20	20	3	3	P_20	_
1	BP_20_P_3_05.tif	0.231129	0.288364	0.00917562	P	20	20	3	3	P_20	_
1	BP_20_P_3_06.tif	0.164308	0.164308	0.00232256	P	20	20	3	3	P_20	_
1	BP_20_P_3_07.tif	0.274159	0.274159	0.0107893	P	20	20	3	3	P_20	_
1	BP_20_P_3_08.tif	0.203778	0.203778	0.00443055	P	20	20	3	3	P_20	_
1	BP_20_P_3_09.tif	0.2828	0.2828	0.011842	P	20	20	3	3	P_20	_
1	BP_24_P_1_.tif	0.262535	0.262535	0.00947432	P	24	24	1	1	P_24	_
1	BP_24_P_1_01.tif	0.157433	0.157433	0.00204302	P	24	24	1	1	P_24	_
1	BP_24_P_1_02.tif	0.291803	0.273214	0.0118055	P	24	24	1	1	P_24	_
2	BP_24_P_1_03.tif	0.147186	0.147186	0.0016695	P	24	24	1	1	P_24	_
1	BP_24_P_1_03.tif	0.290369	0.290369	0.0128186	P	24	24	1	1	P_24	_
2	BP_24_P_1_04.tif	0.130674	0.130674	0.00116831	P	24	24	1	1	P_24	_
1	BP_24_P_1_04.tif	0.137616	0.137616	0.00136456	P	24	24	1	1	P_24	_
1	BP_24_P_1_05.tif	0.194466	0.194466	0.00385053	P	24	24	1	1	P_24	_
1	BP_24_P_1_06.tif	0.190893	0.190893	0.00364214	P	24	24	1	1	P_24	_
1	BP_24_P_1_07.tif	0.163927	0.163927	0.00230642	P	24	24	1	1	P_24	_
1	BP_24_P_2_.tif	0.163188	0.163188	0.00227538	P	24	24	2	2	P_24	_
1	BP_24_P_2_01.tif	0.138871	0.138871	0.00140224	P	24	24	2	2	P_24	_
1	BP_24_P_2_02.tif	0.202103	0.202103	0.00432218	P	24	24	2	2	P_24	_
1	BP_24_P_2_03.tif	0.136441	0.136441	0.0013299	P	24	24	2	2	P_24	_
1	BP_24_P_3_04.tif	0.15292	0.15292	0.00187231	P	24	24	3	3	P_24	_
1	BP_24_P_3_05.tif	0.152296	0.152296	0.00184951	P	24	24	3	3	P_24	_
2	BP_24_P_3_06.tif	0.146472	0.146472	0.00164533	P	24	24	3	3	P_24	_
1	BP_24_P_3_06.tif	0.188413	0.188413	0.00350202	P	24	24	3	3	P_24	_
1	BP_24_P_3_07.tif	0.178688	0.178688	0.00298725	P	24	24	3	3	P_24	_
1	BP_24_P_3_08.tif	0.130271	0.130271	0.00115753	P	24	24	3	3	P_24	_
1	BP_24_P_3_09.tif	0.156429	0.156429	0.00200418	P	24	24	3	3	P_24	_
1	BP_24_P_3_10.tif	0.151666	0.151666	0.00182662	P	24	24	3	3	P_24	_
1	BP_24_P_3_11.tif	0.1505	0.1505	0.00178483	P	24	24	3	3	P_24	_
2	BP_24_P_3_12.tif	0.153937	0.153937	0.00190994	P	24	24	3	3	P_24	_
1	BP_24_P_3_12.tif	0.160935	0.160935	0.00218241	P	24	24	3	3	P_24	_
2	BP_24_P_3_13.tif	0.150693	0.150693	0.0017917	P	24	24	3	3	P_24	_
1	BP_24_P_3_13.tif	0.159195	0.159195	0.00211239	P	24	24	3	3	P_24	_
1	BP_24_P_3_14.tif	0.157436	0.157436	0.00204315	P	24	24	3	3	P_24	_
1	BP_24_P_3_15.tif	0.157436	0.157436	0.00204315	P	24	24	3	3	P_24	_
1	BP_24_P_3_16.tif	0.163444	0.163444	0.00228609	P	24	24	3	3	P_24	_
1	BP_24_P_3_17.tif	0.138238	0.138238	0.00138315	P	24	24	3	3	P_24	_
1	BP_24_P_3_18.tif	0.161087	0.161087	0.0021886	P	24	24	3	3	P_24	_
1	BP_24_P_3_19.tif	0.162834	0.162834	0.00226061	P	24	24	3	3	P_24	_
1	BP_24_P_3_20.tif	0.133233	0.133233	0.0012383	P	24	24	3	3	P_24	_
1	BP_24_P_3_21.tif	0.162693	0.162693	0.00225474	P	24	24	3	3	P_24	_
1	BP_24_P_3_22.tif	0.143484	0.143484	0.00154668	P	24	24	3	3	P_24	_
1	BP_24_P_3_23.tif	0.155696	0.155696	0.00197617	P	24	24	3	3	P_24	_
1	BP_24_P_3_24.tif	0.147107	0.147107	0.00166681	P	24	24	3	3	P_24	_
1	BP_24_P_3_25.tif	0.170257	0.170257	0.00258406	P	24	24	3	3	P_24	_
1	BP_24_P_3_26.tif	0.143397	0.143397	0.00154386	P	24	24	3	3	P_24	_
1	BP_24_P_3_27.tif	0.173246	0.173246	0.00272256	P	24	24	3	3	P_24	_
1	BP_24_P_3_28.tif	0.150988	0.150988	0.00180226	P	24	24	3	3	P_24	_
1	BP_24_P_3_29.tif	0.145766	0.145766	0.00162166	P	24	24	3	3	P_24	_
1	BP_24_P_3_30.tif	0.160616	0.160616	0.00216946	P	24	24	3	3	P_24	_
2	BP_24_P_3_30.tif	0.176208	0.176208	0.0028646	P	24	24	3	3	P_24	_
2	BP_24_P_3_31.tif	0.152637	0.152637	0.00186195	P	24	24	3	3	P_24	_
1	BP_24_P_3_31.tif	0.165024	0.165024	0.00235303	P	24	24	3	3	P_24	_
1	BP_24_P_3_32.tif	0.170345	0.170345	0.00258807	P	24	24	3	3	P_24	_
1	BP_24_P_3_33.tif	0.192477	0.192477	0.00373355	P	24	24	3	3	P_24	_
1	BP_24_P_3_34.tif	0.171708	0.171708	0.00265067	P	24	24	3	3	P_24	_
1	BP_24_P_3_35.tif	0.168572	0.168572	0.00250808	P	24	24	3	3	P_24	_
1	BP_28_P_1_.tif	0.143326	0.143326	0.00154156	P	28	28	1	1	P_28	_
1	BP_28_P_3_.tif	0.180719	0.180719	0.0030903	P	28	28	3	3	P_28	_
1	BP_28_P_3_01.tif	0.148403	0.148403	0.00171126	P	28	28	3	3	P_28	_
1	BP_28_P_3_02.tif	0.183727	0.183727	0.00324717	P	28	28	3	3	P_28	_
1	BP_28_P_3_03.tif	0.183566	0.183566	0.00323864	P	28	28	3	3	P_28	_
1	BP_28_P_3_04.tif	0.15369	0.15369	0.00190073	P	28	28	3	3	P_28	_
1	BP_28_P_3_05.tif	0.151822	0.151822	0.00183227	P	28	28	3	3	P_28	_
1	BP_28_P_3_06.tif	0.167432	0.167432	0.00245755	P	28	28	3	3	P_28	_
1	BP_28_P_3_07.tif	0.206469	0.199307	0.00437275	P	28	28	3	3	P_28	_
1	BP_28_P_3_08.tif	0.150445	0.150445	0.00178288	P	28	28	3	3	P_28	_
1	BP_28_P_3_09.tif	0.161495	0.161495	0.00220528	P	28	28	3	3	P_28	_
1	BP_28_P_3_10.tif	0.226634	0.179313	0.0043783	P	28	28	3	3	P_28	_
1	BP_28_P_3_12.tif	0.189705	0.189705	0.0035746	P	28	28	3	3	P_28	_
1	BP_32_P_1_.tif	0.134587	0.134587	0.00127643	P	32	32	1	1	P_32	_
1	BP_32_P_1_01.tif	0.144207	0.144207	0.00157016	P	32	32	1	1	P_32	_
1	BP_32_P_1_02.tif	0.134147	0.134147	0.00126394	P	32	32	1	1	P_32	_
1	BP_32_P_1_03.tif	0.139368	0.139368	0.00141736	P	32	32	1	1	P_32	_
1	BP_32_P_2_.tif	0.18395	0.18395	0.00325904	P	32	32	2	2	P_32	_
1	BP_32_P_2_01.tif	0.202809	0.202809	0.00436769	P	32	32	2	2	P_32	_
1	BP_32_P_2_02.tif	0.192841	0.192841	0.00375481	P	32	32	2	2	P_32	_
1	BP_32_P_2_03.tif	0.195933	0.195933	0.0039383	P	32	32	2	2	P_32	_
1	BP_32_P_3_.tif	0.169024	0.169024	0.00252832	P	32	32	3	3	P_32	_
