# Supplementary material for: Temperature and predators as interactive drivers of community properties
Source: Ecol Evol. 2023 Oct 31;13(11):e10665. doi: 10.1002/ece3.10665 (PMC10618570; doi:10.1002/ece3.10665)
Supplement: Supplementary file 1 — Data S1 [file ECE3-13-e10665-s001.zip › BP cell volume data.xlsx]

## Sheet: Data
December	Temperature	Replicate	Treatment	Particle ID	Class	Aspect Ratio	Circle Fit	Circularity (Hu)	Compactness	Diameter (ESD)	Edge Gradient	Geodesic Aspect Ratio	Geodesic Length	Geodesic Thickness	Intensity	Length	Perimeter	Roughness	Symmetry	Transparency	Volume (ESD)	Width
20	16	1	NP	1	Pcaudatum	0.4	0.17	0.68	1.89	127.38	45.9	0.27	191.06	52.22	113.95	166.67	486.55	1.4	0.8	0.17	1080000	63.85
20	16	1	NP	1	Paurelia	0.27	0.03	0.49	1.93	83.77	137.97	0.26	116.66	30.59	80.9	119.99	294.5	1.11	0.73	0.28	308000	30.81
20	16	1	NP	2	Paurelia	0.3	0	0.53	3.03	108.25	75.74	0.14	205.11	27.79	97.02	148.85	465.8	1.36	0.75	0.28	664000	48.13
20	16	1	NP	3	Paurelia	0.29	0.03	0.53	1.74	92.49	70.79	0.32	121.34	38.7	87.07	129.35	320.08	1.29	0.9	0.26	414000	34.35
20	16	1	NP	1	Euchlanis	0.61	0.51	0.86	1.65	61.63	98.96	0.35	89.41	31.56	129.1	79.65	241.93	1.74	0.63	0.18	123000	43.28
20	16	1	NP	1	Euplotes	0.46	0.26	0.74	3.18	124.04	73.39	0.13	260.03	33.08	94.07	159.2	586.22	1.85	0.69	0.23	999000	74.34
20	16	1	NP	1	Halteria	0.87	0.7	0.95	1.94	33.46	111.24	0.26	62.13	16.19	96.77	35.68	156.63	1.29	0.43	0.13	19600	28.73
20	16	1	NP	2	Halteria	0.92	0.86	0.99	1.21	35.09	167.86	1	34.04	34.04	88.5	39.03	136.15	1.08	0.79	0.07	22600	31.72
20	16	1	NP	3	Halteria	0.93	0.72	0.96	2.22	36.96	101.55	0.21	72.86	15.25	84.64	39.78	176.23	1.33	0.65	0.16	26400	31
20	16	1	NP	4	Halteria	0.95	0.86	0.98	1.42	32.13	171.43	0.52	44	22.76	80.2	36.53	133.51	1.14	0.8	0.1	17400	28.69
20	16	1	NP	5	Halteria	0.94	0.72	0.94	2.07	44.56	48.08	0.23	81.73	19.19	108.27	47.31	201.84	1.4	0.67	0.16	46300	39.3
20	16	1	NP	6	Halteria	0.97	0.65	0.93	2.23	43.7	71.72	0.21	86.39	17.97	98.83	47.95	208.72	1.35	0.46	0.14	43700	39.38
20	16	1	NP	7	Halteria	0.83	0.82	0.97	1.26	33.16	149.01	1	33.03	33.03	90.39	36.98	132.11	1.22	0.8	0.09	19100	30.02
20	16	1	NP	1	Colpidium	0.56	0.63	0.84	1.44	29.81	107.68	0.49	40.46	19.85	123.03	36.98	120.63	1.1	0.76	0.15	13900	19.92
20	16	1	NP	2	Colpidium	0.75	0.8	0.95	1.16	27.84	36.55	1	27.64	27.64	136.37	31.78	110.54	1.07	0.83	0.07	11300	23.25
20	16	1	P	1	Frontonia	0.36	0.11	0.63	2.1	134.42	117.81	0.23	211.21	48.49	64.66	184.86	519.4	1.22	0.77	0.2	1270000	69
20	16	1	P	1	Pcaudatum	0.3	0.04	0.54	1.84	95.36	53.7	0.29	132.17	37.77	94.77	133.53	339.9	1.48	0.85	0.26	454000	38.2
20	16	1	P	2	Pcaudatum	0.3	0	0.54	1.87	143.17	73.82	0.28	194.55	54.24	78.46	203.88	497.58	1.7	0.8	0.27	1540000	58.65
20	16	1	P	3	Pcaudatum	0.29	0.03	0.52	1.85	97.32	68.78	0.28	131.34	37.26	88.41	138.15	337.2	1.43	0.67	0.28	483000	38.93
20	16	1	P	4	Pcaudatum	0.31	0	0.51	2.46	151.67	146.57	0.18	238.76	43.05	78.16	212.24	563.62	1.69	0.6	0.31	1830000	84.07
20	16	1	P	5	Pcaudatum	0.27	0	0.5	1.83	100.67	73.24	0.29	134.25	38.85	84.82	142.76	346.2	1.42	0.76	0.28	534000	37.34
20	16	1	P	6	Pcaudatum	0.28	0	0.51	2	161.24	61.39	0.25	226.52	56.25	83.88	231.97	565.54	1.75	0.88	0.28	2190000	61.85
20	16	1	P	7	Pcaudatum	0.32	0	0.57	2.13	151.5	80.21	0.22	231.05	51.61	73.93	211.72	565.32	1.4	0.61	0.24	1820000	71.25
20	16	1	P	1	Paurelia	0.29	0.05	0.52	2.37	81.91	165.79	0.19	136.75	26.06	89.45	117.65	325.62	1.19	0.63	0.26	288000	32.81
20	16	1	P	2	Paurelia	0.27	0.03	0.49	1.95	81.64	121.79	0.26	114.42	29.69	82.2	118.35	288.23	1.2	0.62	0.28	285000	30.46
20	16	1	P	3	Paurelia	0.29	0.03	0.52	1.93	89.91	157.9	0.26	127.85	33.72	82.11	127.51	323.14	1.38	0.68	0.26	381000	39.62
20	16	1	P	4	Paurelia	0.43	0.02	0.56	3.55	106.58	119.87	0.11	217.69	24.06	90.56	134.94	483.5	1.55	0.38	0.3	634000	72.33
20	16	1	P	5	Paurelia	0.39	0.08	0.62	2.83	109.5	57	0.15	209.88	31.07	111.68	145.9	481.89	1.54	0.53	0.24	687000	66.76
20	16	1	P	6	Paurelia	0.31	0.13	0.56	1.72	71.63	166.4	0.32	96.08	31.21	77.45	99.28	254.6	1.12	0.78	0.23	192000	30.33
20	16	1	P	1	Euchlanis	0.64	0.41	0.86	3.2	72.04	45.99	0.13	172.54	21.8	101.28	86.65	388.68	1.97	0.38	0.16	196000	54.47
20	16	1	P	2	Euchlanis	0.41	0.32	0.69	1.86	59.14	108.56	0.28	89.29	24.95	85.85	81.03	228.48	1.23	0.75	0.22	108000	29.07
20	16	1	P	3	Euchlanis	0.6	0.54	0.86	1.5	64.77	69.67	0.44	85.61	37.59	88.36	77.94	246.38	1.12	0.67	0.12	142000	45.87
20	16	1	P	1	Euplotes	0.64	0.28	0.85	5.61	109.13	80.05	0.06	347.25	22.32	100.1	130.34	739.13	2.92	0.58	0.18	680000	80.06
20	16	1	P	2	Euplotes	0.62	0.42	0.85	4.04	130.18	69.62	0.09	327.25	30.86	98.64	171.07	716.21	2.52	0.6	0.22	1160000	88.09
20	16	1	P	1	Pbursaria	0.51	0.4	0.79	2.06	75.18	84.74	0.24	124.55	29.45	81.88	100.23	307.99	1.22	0.71	0.18	222000	47.71
20	16	1	P	2	Pbursaria	0.56	0.54	0.84	1.27	55.78	122.33	1	50.55	50.55	62.66	68.69	202.2	1.06	0.81	0.1	90900	35.71
20	16	1	P	3	Pbursaria	0.47	0.39	0.75	1.43	60.74	127.06	0.51	73.16	37.12	63.22	80.34	220.57	1.14	0.68	0.15	117000	36.9
20	16	1	P	1	Halteria	0.93	0.79	0.96	2.01	45.25	69.93	0.25	81.96	20.21	108.81	50.4	204.32	1.29	0.72	0.13	48500	38.74
20	16	1	P	2	Halteria	0.79	0.72	0.92	2.02	40.39	78.4	0.24	71.38	17.43	104.9	43.77	177.63	1.37	0.68	0.19	34500	36.8
20	16	2	NP	1	Pcaudatum	0.31	0.06	0.55	2.37	102.89	84	0.19	166.22	31.66	76.14	145.59	395.77	1.17	0.7	0.27	570000	39.61
20	16	2	NP	2	Pcaudatum	0.26	0	0.47	2.06	108.56	131.09	0.24	152.46	36.08	89.78	156.75	377.08	1.2	0.79	0.3	670000	36.75
20	16	2	NP	3	Pcaudatum	0.27	0	0.49	1.96	138.23	158.07	0.26	190.64	48.73	94.44	200.08	478.74	2.04	0.81	0.3	1380000	50.07
20	16	2	NP	4	Pcaudatum	0.29	0.04	0.53	1.97	91.67	175.17	0.25	133.7	34.08	83.74	129.59	335.56	1.56	0.76	0.27	403000	35.99
20	16	2	NP	1	Euchlanis	0.69	0.62	0.9	1.47	59.59	73.35	0.46	78.32	36.29	89.25	70.12	229.2	1.13	0.66	0.1	111000	48.54
20	16	2	NP	2	Euchlanis	0.57	0.51	0.82	1.68	62.51	84.54	0.34	91.69	31.21	101.33	78.57	245.81	1.16	0.62	0.14	128000	43.54
20	16	2	NP	1	Halteria	0.61	0.52	0.81	1.74	39.47	144.15	0.32	62.61	19.94	89.88	47.77	165.11	1.18	0.39	0.16	32200	28.63
20	16	2	NP	2	Halteria	0.9	0.84	0.98	1.45	34.08	134.23	0.48	48.5	23.2	85.72	36.2	143.39	1.16	0.81	0.09	20700	31.78
20	16	2	NP	3	Halteria	0.97	0.79	0.96	2.36	39.98	104.56	0.19	81	15.5	85.01	42.58	192.99	1.35	0.72	0.17	33500	36.75
20	16	2	NP	4	Halteria	0.89	0.85	0.98	1.42	25.7	96.23	0.51	37.24	19.09	111.09	27.75	112.66	1.16	0.75	0.09	8880	22.82
20	16	2	NP	5	Halteria	0.93	0.7	0.94	2.15	40.35	88.99	0.22	78.48	17.32	90.9	44.61	191.6	1.33	0.49	0.14	34400	36.75
20	16	2	NP	6	Halteria	0.94	0.84	0.98	1.22	25.33	158.07	1	26.14	26.14	93.69	27.12	104.54	1.1	0.7	0.07	8500	23.25
20	16	2	NP	7	Halteria	0.9	0.8	0.96	1.7	29.32	144.92	0.33	48.24	15.95	79.64	35.25	128.39	1.19	0.68	0.16	13200	25.11
20	16	2	NP	8	Halteria	0.87	0.82	0.97	1.76	35.9	142.53	0.31	59.85	18.65	62.98	40.11	156.99	1.22	0.74	0.14	24200	32.2
20	16	2	NP	9	Halteria	0.85	0.79	0.97	1.55	33.26	144.31	0.41	51.01	20.86	80.94	35.71	143.75	1.19	0.7	0.1	19300	29.77
20	16	2	NP	10	Halteria	0.89	0.81	0.97	1.54	28.61	122.24	0.41	44.67	18.29	85.18	30.51	125.9	1.19	0.74	0.11	12300	25.51
20	16	2	NP	11	Halteria	0.81	0.73	0.94	1.72	38.57	100.77	0.32	62.4	20.16	88.11	43.58	165.11	1.2	0.66	0.14	30100	32.72
20	16	2	NP	1	Colpidium	0.76	0.78	0.95	1.31	28.38	70.79	0.71	34.12	24.34	132.1	34.09	116.9	1.11	0.78	0.09	12000	22.28
20	16	2	NP	2	Colpidium	0.68	0.76	0.92	1.24	23.36	125.4	1	24.32	24.32	121.2	27.64	97.3	1.09	0.76	0.1	6670	17.17
20	16	2	NP	3	Colpidium	0.56	0.63	0.84	1.37	28.61	89.83	0.59	36.86	21.67	117.19	35.94	117.06	1.24	0.78	0.14	12300	18.75
20	16	2	NP	4	Colpidium	0.62	0.71	0.88	1.23	25.12	119.58	1	25.26	25.26	124.14	31.37	101.02	1.21	0.84	0.13	8300	16.5
20	16	2	NP	5	Colpidium	0.54	0.6	0.82	1.5	28.69	145.24	0.44	40.93	18.14	83.75	37.7	118.15	1.11	0.73	0.16	12400	17.81
20	16	2	P	1	Pcaudatum	0.33	0	0.56	2.86	108.11	72.16	0.15	203.01	29.74	93.71	148.15	465.5	1.63	0.46	0.27	662000	61.52
20	16	2	P	2	Pcaudatum	0.32	0.04	0.58	2.18	109.36	109.39	0.22	176.6	38.07	78.91	151.55	429.34	1.19	0.6	0.22	685000	48.16
20	16	2	P	3	Pcaudatum	0.33	0.12	0.58	1.72	81.59	81.21	0.33	108.68	35.49	76.51	113.98	288.32	1.06	0.73	0.22	284000	33.75
20	16	2	P	4	Pcaudatum	0.34	0.14	0.61	1.59	89.99	83.66	0.38	113.81	43.57	87.44	124.43	314.77	1.42	0.88	0.22	382000	39.68
20	16	2	P	5	Pcaudatum	0.28	0.01	0.51	1.88	93.27	144.26	0.28	127.43	35.17	82.2	136.52	325.2	1.15	0.81	0.27	425000	34.14
20	16	2	P	6	Pcaudatum	0.29	0.02	0.52	1.91	96.44	62.05	0.27	133.8	35.97	83.56	137.49	339.53	1.17	0.75	0.26	470000	38.25
20	16	2	P	7	Pcaudatum	0.33	0.13	0.59	1.71	83.51	76.07	0.33	111.2	36.58	79.84	116.83	295.57	1.14	0.74	0.22	305000	36.81
20	16	2	P	8	Pcaudatum	0.35	0.16	0.61	1.66	88.08	61.03	0.35	115.47	40.41	87.88	121.32	311.77	1.07	0.78	0.2	358000	40.42
20	16	2	P	9	Pcaudatum	0.33	0.11	0.58	1.73	90.74	85.15	0.32	122.31	39.11	82	125.59	322.83	1.23	0.81	0.22	391000	38.41
20	16	2	P	1	Paurelia	0.31	0.12	0.55	2	79.14	181.65	0.25	116.49	28.84	76.23	111.19	290.66	1.34	0.69	0.27	260000	33.51
20	16	2	P	1	Euchlanis	0.54	0.37	0.79	2.31	107.47	63.75	0.2	190.45	37.62	89.81	134.3	456.13	1.29	0.61	0.17	650000	71.12
20	16	2	P	2	Euchlanis	0.84	0.72	0.96	2.15	63.04	54.83	0.22	119.59	26.43	107.47	68.3	292.05	1.85	0.72	0.14	131000	53.24
20	16	2	P	3	Euchlanis	0.35	0.09	0.57	2.81	86.33	81.47	0.15	155.92	23.39	103.6	121.53	358.62	1.25	0.52	0.29	337000	43.74
20	16	2	P	4	Euchlanis	0.58	0.44	0.8	2.18	68.11	102.81	0.22	120.37	26.02	90.97	88.05	292.78	1.27	0.5	0.17	165000	45.29
20	16	2	P	5	Euchlanis	0.4	0.24	0.65	2.74	68	78.74	0.15	132.59	20.5	89.38	92.94	306.17	1.33	0.56	0.23	165000	35.68
20	16	2	P	6	Euchlanis	0.53	0.41	0.79	2.27	89.2	81.96	0.2	158.55	32.24	107.78	118.2	381.59	1.68	0.64	0.19	372000	59.57
20	16	2	P	7	Euchlanis	0.78	0.75	0.95	2.07	66.61	43.48	0.23	122.48	28.69	107.04	77.21	302.35	1.79	0.79	0.12	155000	53.49
20	16	2	P	8	Euchlanis	0.76	0.66	0.94	1.91	63.31	58.19	0.27	108.83	29.25	103.94	72.63	276.17	1.28	0.59	0.1	133000	50.25
20	16	2	P	1	Pbursaria	0.73	0.7	0.94	1.43	60.42	57.72	0.5	78.36	39.17	101.95	67.74	235.05	1.14	0.73	0.08	116000	46.55
20	16	2	P	2	Pbursaria	0.64	0.66	0.91	1.29	41.69	182.89	0.81	43.96	35.52	50.54	51.84	158.96	1.08	0.82	0.09	37900	31.25
20	16	2	P	3	Pbursaria	0.54	0.45	0.82	1.47	69.62	99.23	0.47	87.8	41.13	61.39	90.77	257.87	1.1	0.73	0.12	177000	46.72
20	16	2	P	4	Pbursaria	0.83	0.69	0.94	2.45	64.59	60.02	0.18	133.84	24.29	100.76	72.17	316.26	1.56	0.67	0.12	141000	58.5
20	16	2	P	5	Pbursaria	0.74	0.73	0.95	1.64	60.65	44.83	0.36	90.85	32.49	98.27	70.94	246.69	1.26	0.79	0.1	117000	49.8
20	16	2	P	6	Pbursaria	0.51	0.42	0.8	1.59	69.62	139.21	0.39	96.31	37.12	53.88	88.82	266.87	1.14	0.75	0.13	177000	43.29
20	16	2	P	1	Halteria	0.94	0.86	0.99	1.41	36.17	130.25	0.53	49.05	25.83	59.92	38.63	149.75	1.15	0.77	0.08	24800	33.94
20	16	2	P	2	Halteria	0.94	0.85	0.99	1.25	27.86	160.01	1	28.61	28.61	95.04	29.86	114.42	1.11	0.74	0.08	11300	24.75
20	16	2	P	3	Halteria	0.8	0.79	0.96	1.47	41.82	115.75	0.46	57.79	26.71	75.85	46.02	168.99	1.15	0.8	0.1	38300	37.02
20	16	2	P	1	Unknown	0.78	0.77	0.96	1.49	49.44	135.37	0.45	70.25	31.29	67.59	55.92	203.08	1.18	0.8	0.07	63300	41.89
20	16	2	P	2	Unknown	0.48	0.41	0.76	1.98	60.55	103.4	0.25	98.74	24.86	78.76	76.6	247.2	1.2	0.8	0.19	116000	36.75
20	16	2	P	3	Unknown	0.46	0.35	0.75	1.49	73.61	57.34	0.45	92.84	41.81	70.23	97.36	269.29	1.09	0.75	0.14	209000	41.65
20	16	3	NP	1	Pcaudatum	0.37	0.19	0.65	1.56	93.59	83.2	0.4	117.11	46.69	78.18	130.41	327.59	1.14	0.81	0.19	429000	47.48
20	16	3	NP	2	Pcaudatum	0.36	0.1	0.62	2.26	135.27	99.2	0.2	224.39	45.73	63.41	186.61	540.25	1.22	0.76	0.2	1300000	70.33
20	16	3	NP	3	Pcaudatum	0.26	0	0.48	1.97	111.14	70.63	0.25	155.8	39.6	77.68	156.61	390.8	1.07	0.71	0.26	719000	40.78
20	16	3	NP	4	Pcaudatum	0.29	0	0.52	1.94	160.32	49.75	0.26	218.58	56.95	71.72	229.04	551.04	1.09	0.68	0.26	2160000	66.66
20	16	3	NP	5	Pcaudatum	0.3	0	0.54	1.91	160.56	40.82	0.27	219.54	58.8	74.97	226.57	556.68	1.16	0.86	0.25	2170000	68.25
20	16	3	NP	6	Pcaudatum	0.31	0.02	0.55	1.8	117.08	45.82	0.3	158.84	47.4	89.37	162.88	412.47	1.45	0.79	0.25	840000	49.09
20	16	3	NP	1	Paurelia	0.32	0.07	0.57	2.09	99.9	172.21	0.23	150.31	34.8	70.36	139.38	370.22	1.19	0.75	0.25	522000	44.64
20	16	3	NP	2	Paurelia	0.38	0.27	0.65	1.71	63.61	135.43	0.33	88.41	29.01	75.71	86.56	234.84	1.09	0.64	0.21	135000	30.15
20	16	3	NP	3	Paurelia	0.34	0.16	0.6	1.62	79.65	168.72	0.37	102.15	37.75	57.08	111.61	279.8	1.05	0.79	0.2	265000	36.46
20	16	3	NP	4	Paurelia	0.35	0.16	0.61	1.72	83.46	69.68	0.33	112.91	36.77	86.39	116.75	299.35	1.13	0.71	0.21	304000	37.79
20	16	3	NP	5	Paurelia	0.26	0	0.48	1.89	91.28	118.65	0.27	124.49	34.05	76.74	130.67	317.08	1.23	0.75	0.28	398000	31.77
20	16	3	NP	6	Paurelia	0.33	0.12	0.58	1.74	83.59	66.44	0.32	113.13	35.82	86.28	118.03	297.9	1.31	0.7	0.24	306000	36.51
20	16	3	NP	7	Paurelia	0.33	0.14	0.58	1.66	77.51	169.61	0.35	101.91	35.48	84.59	109.06	274.78	1.34	0.86	0.23	244000	33.21
20	16	3	NP	1	Euchlanis	0.57	0.42	0.81	2.53	97.68	91.22	0.17	187.04	32.36	98.45	121.96	438.8	1.48	0.7	0.18	488000	66.16
20	16	3	NP	2	Euchlanis	0.7	0.54	0.91	1.88	64.56	63.89	0.27	109.2	30.02	105.63	73.91	278.44	1.27	0.54	0.1	141000	53.44
20	16	3	NP	1	Pbursaria	0.56	0.44	0.85	1.97	76.09	142.55	0.25	128.87	32.81	60.53	97.14	323.35	1.26	0.64	0.12	231000	51.06
20	16	3	NP	2	Pbursaria	0.62	0.59	0.89	1.28	72.26	147.65	0.91	68.52	62.68	62.5	88.68	262.41	1.08	0.9	0.07	198000	53.31
20	16	3	NP	3	Pbursaria	0.55	0.4	0.8	1.82	71.93	149.54	0.29	107.74	31.51	73.98	96.98	278.5	1.23	0.61	0.18	195000	47.25
20	16	3	NP	1	Halteria	0.9	0.89	0.99	1.11	27.69	171.82	1	27.29	27.29	85.88	30.03	109.15	1.06	0.86	0.05	11100	24.75
20	16	3	NP	2	Halteria	0.83	0.82	0.96	1.18	21.77	126.68	1	22.82	22.82	98.1	25.1	91.3	1.34	0.75	0.13	5400	19.15
20	16	3	NP	3	Halteria	0.96	0.92	1	1.06	29.75	183.75	1	28.57	28.57	76.01	31.03	114.27	1.35	0.84	0.1	13800	27.75
20	16	3	NP	4	Halteria	0.88	0.79	0.95	1.78	32.15	134.78	0.3	53.94	16.43	64.67	35.27	140.75	1.2	0.66	0.16	17400	28.38
20	16	3	NP	5	Halteria	0.85	0.83	0.97	1.23	25.21	142.72	1	25.61	25.61	110.57	28.43	102.42	1.4	0.72	0.16	8390	22.69
20	16	3	NP	6	Halteria	0.94	0.88	0.99	1.17	29.61	149.24	1	29.23	29.23	89.44	30.87	116.9	1.08	0.76	0.07	13600	26.83
20	16	3	NP	1	Colpidium	0.65	0.68	0.88	1.65	28.78	129.58	0.35	46.5	16.45	117.68	35.12	125.9	1.51	0.67	0.19	12500	22.1
20	16	3	NP	2	Colpidium	0.67	0.74	0.91	1.3	21.88	126.33	0.74	26.85	19.86	123.32	28.43	93.42	1.1	0.67	0.12	5480	15.96
20	16	3	NP	3	Colpidium	0.56	0.65	0.85	1.32	28.51	125.69	0.68	33.91	23.22	128.53	35.92	114.27	1.09	0.81	0.13	12100	17.73
20	16	3	NP	4	Colpidium	0.7	0.75	0.93	1.22	31.69	62.55	1	31.17	31.17	120.1	37.64	124.66	1.08	0.79	0.08	16700	24.61
20	16	3	NP	5	Colpidium	0.67	0.75	0.92	1.17	25.69	129.39	1	25.73	25.73	106.09	31.27	102.94	1.07	0.8	0.09	8880	18.75
20	16	3	NP	6	Colpidium	0.6	0.69	0.88	1.22	26.14	132.89	1	26.14	26.14	103.94	33.72	104.54	1.07	0.76	0.1	9350	18.19
20	16	3	NP	7	Colpidium	0.62	0.68	0.87	1.44	27.58	121.13	0.49	38.4	18.81	102.57	33.86	114.42	1.25	0.77	0.16	11000	19.49
20	16	3	NP	8	Colpidium	0.89	0.72	0.9	2.3	30.29	77.1	0.2	63.37	12.57	111.66	34.75	151.87	1.48	0.64	0.19	14600	26.45
20	16	3	NP	9	Colpidium	0.57	0.66	0.85	1.33	27.07	117.06	0.66	33.17	21.84	115.47	35.09	110.02	1.09	0.87	0.13	10400	16.85
20	16	3	NP	10	Colpidium	0.81	0.81	0.97	1.35	36.33	31.04	0.61	45.8	27.76	132.59	39.7	147.11	1.24	0.8	0.09	25100	29.89
20	16	3	NP	11	Colpidium	0.62	0.65	0.88	1.39	28.62	87.32	0.55	38.62	21.15	123.02	35.14	119.54	1.13	0.75	0.11	12300	21.6
20	16	3	NP	12	Colpidium	0.53	0.63	0.82	1.22	25.08	146.05	1	24.95	24.95	109.59	33.08	99.78	1.06	0.88	0.12	8260	14.87
20	16	3	P	1	Pcaudatum	0.34	0.01	0.59	3.04	113.15	61.74	0.14	227.97	30.79	99.24	154.19	517.53	1.47	0.55	0.23	759000	53.25
20	16	3	P	2	Pcaudatum	0.3	0.04	0.54	2.12	105.5	72.55	0.23	161.76	36.61	92.85	146.64	396.74	1.25	0.69	0.25	615000	44.98
20	16	3	P	3	Pcaudatum	0.44	0.31	0.72	2.96	115.04	43.98	0.14	238.73	33.28	103.56	151.7	544.01	1.75	0.69	0.19	797000	60.96
20	16	3	P	4	Pcaudatum	0.27	0	0.49	2.58	168.1	136.68	0.17	276.41	46.54	66.33	244.71	645.91	1.25	0.67	0.28	2490000	66.6
20	16	3	P	5	Pcaudatum	0.33	0.08	0.57	2.75	109.84	94.39	0.15	200.06	30.85	90.54	153.26	461.83	1.4	0.7	0.26	694000	47.95
20	16	3	P	6	Pcaudatum	0.27	0	0.49	2.05	100.26	92.83	0.24	144.82	34.52	86.51	143.18	358.68	1.45	0.67	0.3	528000	40.88
20	16	3	P	7	Pcaudatum	0.3	0.04	0.54	1.85	100.61	69.52	0.28	138.29	39.24	91.3	142.82	355.07	1.44	0.82	0.27	533000	41.42
20	16	3	P	1	Paurelia	0.32	0.1	0.56	2.18	99.52	85.73	0.22	158.05	34.12	90.32	136.88	384.34	1.21	0.69	0.24	516000	45.66
20	16	3	P	2	Paurelia	0.33	0.15	0.59	1.76	76.17	146.65	0.31	104.83	32.45	83.63	109.45	274.57	1.27	0.84	0.24	231000	33.47
20	16	3	P	3	Paurelia	0.28	0	0.5	2.16	97.38	169.72	0.22	147.54	32.24	83.09	140.47	359.56	1.16	0.62	0.27	484000	39.25
20	16	3	P	1	Euchlanis	0.46	0.37	0.73	1.89	66.09	87.69	0.27	102.37	27.96	100.34	86.76	260.66	1.16	0.75	0.19	151000	38.34
20	16	3	P	2	Euchlanis	0.73	0.71	0.94	1.47	59.74	86.7	0.46	80.66	37.38	88.69	68.82	236.08	1.16	0.78	0.08	112000	50.91
20	16	3	P	3	Euchlanis	0.66	0.63	0.9	1.6	63.32	77.61	0.38	90.9	34.31	105.7	74.21	250.41	1.31	0.81	0.12	133000	47.17
20	16	3	P	4	Euchlanis	0.59	0.42	0.78	1.84	71.31	101.33	0.29	109.39	31.18	95.03	86.83	281.14	1.26	0.47	0.18	190000	50.41
20	16	3	P	5	Euchlanis	0.52	0.49	0.8	1.47	53.59	153.1	0.47	69.83	32.51	71.05	68.3	204.69	1.11	0.71	0.12	80600	35.06
20	16	3	P	6	Euchlanis	0.58	0.55	0.85	1.48	58.9	91.07	0.46	76.87	35.1	94.15	72.16	223.93	1.11	0.66	0.12	107000	41.88
20	16	3	P	7	Euchlanis	0.29	0	0.45	2.78	81.5	110.82	0.15	134.59	20.46	86.99	117.54	310.11	1.21	0.41	0.36	283000	33.63
20	16	3	P	1	Pbursaria	0.57	0.53	0.84	1.5	57.13	93.68	0.44	76.49	33.53	83.25	70.45	220.05	1.13	0.79	0.12	97600	39.88
20	16	3	P	2	Pbursaria	0.49	0.5	0.78	1.74	44.67	161.75	0.32	68.95	21.83	54.81	56.81	181.57	1.16	0.58	0.17	46700	27.63
20	16	3	P	3	Pbursaria	0.54	0.53	0.82	1.57	44.48	143.24	0.39	63.19	24.92	66	57.93	176.23	1.13	0.69	0.14	46100	27.01
20	16	3	P	1	Halteria	0.95	0.78	0.96	1.41	27.15	149.34	0.52	37.56	19.65	91.27	29.9	114.42	1.13	0.67	0.12	10500	24.71
20	16	3	P	2	Halteria	0.94	0.86	0.98	1.23	31.09	168.04	1	30.73	30.73	81.89	34.98	122.9	1.08	0.8	0.08	15700	27.75
20	16	3	P	3	Halteria	0.84	0.77	0.95	1.53	34.95	112.82	0.42	51.38	21.63	90.1	41.27	146.02	1.16	0.73	0.12	22300	30.36
20	16	3	P	4	Halteria	0.95	0.71	0.97	1.59	41.37	81.17	0.38	63.47	24.39	103.41	43.04	175.72	1.36	0.52	0.1	37100	39.49
20	16	3	P	5	Halteria	0.83	0.74	0.95	1.54	34.97	119.69	0.41	52.62	21.64	87.31	41.07	148.51	1.18	0.65	0.1	22400	30.39
20	16	3	P	6	Halteria	0.87	0.74	0.93	1.59	39.32	107.93	0.39	59.61	22.95	95.24	41.06	165.11	1.18	0.59	0.11	31800	36.27
20	16	3	P	7	Halteria	0.89	0.81	0.97	1.43	30.89	159.54	0.5	42.89	21.56	81.79	33.46	128.9	1.14	0.69	0.11	15400	27.75
20	20	1	NP	1	Gastrotrich	0.22	0	0.41	2.64	81.18	156.68	0.16	132.46	21.64	109.9	117.93	308.2	1.47	0.7	0.36	280000	27.99
20	20	1	NP	1	Pcaudatum	0.26	0	0.48	2.14	154.82	138.68	0.22	220.52	48.87	61.31	229.4	538.79	1.07	0.86	0.29	1940000	53.45
20	20	1	NP	2	Pcaudatum	0.27	0	0.5	2.07	153.21	122.74	0.23	216.65	50.72	57.62	215.01	534.74	1.08	0.81	0.27	1880000	54.75
20	20	1	NP	3	Pcaudatum	0.3	0	0.53	1.94	169.07	79.04	0.26	234.96	61.24	60.64	236.71	592.39	1.27	0.72	0.25	2530000	73.54
20	20	1	NP	4	Pcaudatum	0.29	0	0.52	2.81	176.88	72.44	0.15	318.09	47.63	73.9	246.51	731.42	1.3	0.74	0.25	2900000	80.28
20	20	1	NP	5	Pcaudatum	0.28	0	0.52	1.9	158.55	53.73	0.27	215.99	58.5	64.99	225.49	548.98	1.17	0.74	0.25	2090000	64.5
20	20	1	NP	6	Pcaudatum	0.28	0	0.52	1.96	185.9	47.98	0.26	259.48	66.59	62.52	263.16	652.13	1.12	0.84	0.24	3360000	75.91
20	20	1	NP	7	Pcaudatum	0.3	0	0.54	2.11	169.23	166.24	0.23	251.13	56.93	52.48	239.01	616.13	1.16	0.84	0.24	2540000	71.23
20	20	1	NP	8	Pcaudatum	0.28	0	0.47	4.41	174.46	108.3	0.08	381.53	32.42	70.58	234.46	827.9	1.49	0.61	0.32	2780000	89.11
20	20	1	NP	9	Pcaudatum	0.29	0	0.52	2.06	175.07	164.93	0.24	245.36	58.15	48.03	253.15	607.01	1.07	0.73	0.27	2810000	69.67
20	20	1	NP	10	Pcaudatum	0.26	0	0.47	2.35	165.95	187.43	0.19	247.64	47.57	52.97	242.22	590.42	1.14	0.76	0.3	2390000	59.81
20	20	1	NP	11	Pcaudatum	0.28	0	0.5	2.75	180.53	86.14	0.15	311.9	48.2	69.33	248.98	720.19	1.26	0.65	0.27	3080000	73.87
20	20	1	NP	1	Euchlanis	0.75	0.54	0.91	2.02	69.47	112.68	0.24	120.68	29.52	86.67	78.57	300.38	1.42	0.45	0.13	176000	57.96
20	20	1	NP	2	Euchlanis	0.44	0.32	0.68	2.18	59.57	97.53	0.22	101.13	21.85	93.03	76.59	245.96	1.21	0.63	0.22	111000	37.33
20	20	1	NP	3	Euchlanis	0.57	0.52	0.83	1.59	59.23	61.83	0.38	82.89	31.9	105.19	76.2	229.57	1.21	0.65	0.14	109000	39.67
20	20	1	NP	4	Euchlanis	0.85	0.52	0.91	2.47	76.02	62.59	0.18	153.49	27.5	108.34	81.45	361.99	1.41	0.43	0.12	230000	69.81
20	20	1	NP	5	Euchlanis	0.59	0.51	0.82	2.27	68.32	80.54	0.2	122.71	24.92	113.4	80.98	295.26	1.56	0.73	0.21	167000	51.66
20	20	1	NP	6	Euchlanis	0.6	0.49	0.83	1.68	59.87	100.33	0.34	87.99	29.79	100.22	76.04	235.57	1.15	0.56	0.15	112000	42.19
20	20	1	NP	7	Euchlanis	0.48	0.42	0.76	1.67	58.79	117.29	0.34	83.39	28.57	85.13	80.52	223.93	1.19	0.79	0.18	106000	33.99
20	20	1	NP	8	Euchlanis	0.53	0.44	0.81	1.76	69.95	74.24	0.31	106.74	33.28	115.13	89.25	280.05	1.31	0.6	0.14	179000	44.37
20	20	1	NP	9	Euchlanis	0.65	0.43	0.79	2.14	77.4	93.3	0.22	130.72	29.09	103.8	89.46	319.62	1.23	0.42	0.19	243000	60.35
20	20	1	NP	1	Halteria	0.96	0.75	0.96	1.52	33.28	94.57	0.42	50.32	21.37	88.59	34.38	143.39	1.19	0.6	0.09	19300	31.99
20	20	1	NP	2	Halteria	0.88	0.73	0.97	1.57	54.13	64.53	0.39	80.4	31.57	97.99	58.39	223.93	1.2	0.6	0.07	83000	48.75
20	20	1	NP	3	Halteria	0.94	0.88	0.99	1.48	33.62	155.53	0.45	48.59	22.04	76.13	35.71	141.27	1.27	0.83	0.11	19900	30.81
20	20	1	NP	4	Halteria	0.99	0.84	0.98	1.45	31.45	145.81	0.48	44.68	21.45	75.31	35.68	132.27	1.15	0.7	0.1	16300	28.07
20	20	1	NP	5	Halteria	0.7	0.61	0.88	2.47	45.54	63.71	0.18	93.02	16.64	98.36	52.97	219.32	1.49	0.53	0.18	49500	38.7
20	20	1	NP	6	Halteria	0.9	0.77	0.95	1.91	41.22	103.46	0.27	73.1	19.51	88.97	44.6	185.23	1.27	0.66	0.13	36700	37.18
20	20	1	NP	7	Halteria	0.94	0.82	0.97	1.37	30.77	140.01	0.59	40.18	23.58	100.37	33.08	127.51	1.28	0.7	0.11	15300	27.62
20	20	1	P	1	Paurelia	0.33	0.17	0.58	1.7	68.37	125.26	0.33	92.62	30.83	106.38	93.56	246.9	1.38	0.67	0.24	167000	29.18
20	20	1	P	2	Paurelia	0.32	0.14	0.57	1.7	78.58	90.75	0.33	104.22	34.8	94.51	110.16	278.04	1.55	0.83	0.26	254000	32.48
20	20	1	P	1	Euchlanis	0.64	0.48	0.86	1.76	61.18	93.29	0.31	94.48	29.41	98.75	76.57	247.78	1.19	0.47	0.14	120000	42.39
20	20	1	P	2	Euchlanis	0.47	0.37	0.73	2.56	64.02	82.33	0.17	124.58	21.18	100.85	83.03	291.53	1.34	0.61	0.2	137000	37.84
20	20	1	P	3	Euchlanis	0.76	0.63	0.94	1.88	105.65	57.05	0.28	170.33	46.95	101.5	126.77	434.56	1.33	0.7	0.11	618000	83.62
20	20	1	P	4	Euchlanis	0.67	0.44	0.85	2.59	102.93	60.61	0.17	205.45	34.51	104.6	125.74	479.92	1.59	0.51	0.15	571000	81.72
20	20	1	P	5	Euchlanis	0.72	0.63	0.92	2.07	94.05	76.06	0.23	164.92	38.68	107.55	113.04	407.2	1.61	0.7	0.13	436000	77.47
20	20	1	P	6	Euchlanis	0.6	0.55	0.85	1.77	56.55	152.28	0.31	88.29	27.12	78.4	67.94	230.81	1.19	0.63	0.14	94700	39.48
20	20	1	P	1	Stylonichia	0.31	0	0.54	2.93	118.76	90	0.14	224.21	31.76	63.99	165.9	511.95	1.31	0.68	0.26	877000	54.83
20	20	1	P	2	Stylonichia	0.36	0.12	0.63	2.4	125.12	73.52	0.19	215.48	40.23	67.52	175.39	511.43	1.34	0.74	0.22	1030000	60.96
20	20	1	P	3	Stylonichia	0.3	0.04	0.54	2.43	114.52	110.87	0.18	187.92	34.55	53.1	164.25	444.95	1.22	0.85	0.27	786000	50.24
20	20	1	P	1	Pbursaria	0.44	0.35	0.73	1.76	64.26	184.01	0.31	96.02	29.81	69.54	83.72	251.66	1.15	0.68	0.17	139000	35.89
20	20	1	P	1	Halteria	0.87	0.8	0.97	1.36	30.89	89.84	0.59	39.87	23.7	113.52	33.72	127.15	1.13	0.75	0.1	15400	26.73
20	20	1	P	2	Halteria	0.94	0.83	0.98	1.44	32.22	116.22	0.49	45.15	22.23	87.11	35.53	134.75	1.29	0.73	0.12	17500	29.65
20	20	1	P	3	Halteria	0.92	0.79	0.97	1.44	32.23	164.48	0.49	44.08	21.8	90.3	34.09	131.75	1.12	0.67	0.12	17500	28.71
20	20	1	P	4	Halteria	0.8	0.8	0.96	1.51	35.06	126.57	0.43	51.16	22.03	87.97	41.82	146.39	1.51	0.78	0.16	22600	28.99
20	20	1	P	5	Halteria	0.98	0.93	1	1.12	27.91	146.31	1	27.73	27.73	90.09	28.45	110.9	1.07	0.85	0.04	11400	26.25
20	20	1	P	6	Halteria	0.91	0.87	0.98	1.27	30.99	135.25	1	31.39	31.39	99.68	32.68	125.54	1.23	0.81	0.09	15600	28.32
20	20	1	P	7	Halteria	0.77	0.69	0.91	1.82	39.8	59.01	0.29	66.56	19.44	104.28	44.41	171.99	1.41	0.66	0.17	33000	35.68
20	20	1	P	8	Halteria	0.87	0.78	0.97	1.41	34.39	107.99	0.53	46.66	24.59	95.55	38.45	142.51	1.15	0.63	0.08	21300	30.75
20	20	1	P	9	Halteria	0.96	0.82	0.98	1.42	34.66	100.6	0.51	47.38	24.31	106.43	37.94	143.39	1.15	0.7	0.09	21800	31.79
20	20	1	P	1	Gastrotrich	0.26	0.04	0.46	2.59	70.64	141.73	0.17	119.59	20.08	101.75	101.54	279.32	1.35	0.64	0.32	185000	26.52
20	20	2	P	1	Paurelia	0.34	0.17	0.59	1.84	77.94	139.99	0.29	110.16	31.68	85.47	109.3	283.68	1.09	0.72	0.23	248000	33.99
20	20	2	P	2	Paurelia	0.4	0.21	0.68	1.81	92.29	42.58	0.3	136.56	40.4	111.56	123.99	353.92	1.31	0.68	0.17	412000	48.7
20	20	2	P	3	Paurelia	0.3	0.07	0.54	1.96	88.92	125.42	0.26	131.06	33.51	88.09	125.28	329.14	1.51	0.84	0.26	368000	34.91
20	20	2	P	4	Paurelia	0.37	0.21	0.64	1.59	81.39	51.72	0.38	105.07	40.13	92.95	110.57	290.41	1.07	0.76	0.18	282000	38.24
20	20	2	P	5	Paurelia	0.33	0.14	0.6	1.82	83.07	194.94	0.29	117.65	34.41	78.17	116.69	304.11	1.2	0.81	0.22	300000	36.27
20	20	2	P	6	Paurelia	0.39	0.24	0.67	1.48	75.06	114.82	0.46	90.73	41.54	76.2	102.49	264.53	1.2	0.78	0.17	221000	38.53
20	20	2	P	7	Paurelia	0.3	0.09	0.52	1.93	76.69	84.56	0.26	109.27	28.87	85.28	108.24	276.28	1.2	0.69	0.27	236000	31.41
20	20	2	P	8	Paurelia	0.34	0.12	0.58	2.18	91.97	45.23	0.22	149.75	32.3	93.66	125.54	364.11	1.26	0.62	0.22	407000	41.05
20	20	2	P	9	Paurelia	0.3	0.05	0.54	1.79	90.03	96.83	0.3	121.47	36.66	84.62	127.26	316.26	1.12	0.82	0.24	382000	34.99
20	20	2	P	1	Euchlanis	0.59	0.5	0.83	1.86	64.58	123.01	0.28	102.32	28.63	94.61	79.39	261.9	1.26	0.59	0.16	141000	43.98
20	20	2	P	2	Euchlanis	0.53	0.46	0.8	1.74	59.59	66.07	0.32	91.03	28.77	89.66	75.91	239.6	1.25	0.66	0.15	111000	38.2
20	20	2	P	3	Euchlanis	0.53	0.37	0.77	2.23	88.08	140.12	0.21	145.86	30.48	57.03	117.8	352.68	1.2	0.73	0.22	358000	51.38
20	20	2	P	4	Euchlanis	0.72	0.36	0.87	2.92	70.72	53.37	0.14	160.61	22.86	103.84	80.02	366.95	1.53	0.32	0.13	185000	54.27
20	20	2	P	5	Euchlanis	0.66	0.63	0.91	1.32	69.26	37.95	0.68	75.87	51.9	120.86	83.28	255.53	1.32	0.8	0.09	174000	51.56
20	20	2	P	6	Euchlanis	0.75	0.73	0.95	1.52	59.52	57.32	0.42	82.94	35.11	106.84	67.12	236.08	1.16	0.81	0.09	110000	47.04
20	20	2	P	1	Pbursaria	0.49	0.44	0.79	1.34	63.94	86.97	0.64	69.95	44.68	73.35	84.25	229.26	1.06	0.83	0.12	137000	38.24
20	20	2	P	1	Halteria	0.92	0.76	0.98	1.47	34.46	102.93	0.47	48.93	22.76	85.82	36.53	143.39	1.15	0.68	0.1	21400	32.03
20	20	2	P	2	Halteria	0.95	0.84	0.98	1.39	30.37	159.25	0.55	41.41	22.6	71.73	31.87	128.02	1.15	0.69	0.09	14700	27.75
20	20	2	P	3	Halteria	0.88	0.82	0.98	1.32	36.76	94.15	0.68	44.2	30.24	107	38.35	148.87	1.13	0.78	0.06	26000	33.9
20	20	2	P	4	Halteria	0.94	0.82	0.97	1.45	25.79	151.72	0.48	38.35	18.42	92.13	26.55	113.54	1.31	0.73	0.12	8980	24.38
20	20	2	P	5	Halteria	0.91	0.86	0.98	1.22	26.38	123.1	1	26.89	26.89	87.12	28.93	107.54	1.23	0.77	0.1	9610	24.75
20	20	2	P	6	Halteria	0.84	0.77	0.95	1.53	37.66	100.38	0.42	55.61	23.14	103.78	41.82	157.51	1.17	0.68	0.1	28000	34.97
20	20	2	P	7	Halteria	0.96	0.86	0.98	1.34	25.16	167.33	0.64	32.34	20.73	81.97	27.76	106.15	1.12	0.78	0.11	8330	22.28
20	20	2	P	8	Halteria	0.88	0.84	0.97	1.43	28.19	92.53	0.51	39.4	19.93	97.98	30.38	118.66	1.14	0.79	0.12	11700	23.78
20	20	2	P	9	Halteria	0.99	0.8	0.98	1.46	32.48	120.92	0.47	46.09	21.72	96.17	35.25	135.63	1.15	0.63	0.11	17900	29.28
20	20	2	P	1	Gastrotrich	0.24	0	0.43	2.19	81.27	77.48	0.21	120.35	25.78	101.14	114.7	292.26	1.2	0.69	0.32	281000	25.75
20	20	2	P	2	Gastrotrich	0.25	0.15	0.44	3.17	51.63	116.06	0.13	97.85	12.51	83.36	74.75	220.72	1.31	0.61	0.37	72100	17.32
20	20	3	NP	1	Paurelia	0.42	0.27	0.7	2.1	94.5	46.91	0.23	156.91	36.01	119.57	125	385.83	1.23	0.74	0.17	442000	56.27
20	20	3	NP	2	Paurelia	0.36	0.18	0.62	2.1	85.44	104.73	0.23	136.4	31.28	87.12	115.88	335.35	1.27	0.7	0.22	327000	42.81
20	20	3	NP	3	Paurelia	0.36	0.14	0.63	2.05	102.04	59.51	0.24	161.59	38.42	98.6	139.56	400.01	1.19	0.72	0.19	556000	48.84
20	20	3	NP	1	Euchlanis	0.47	0.37	0.74	1.73	56.81	119.74	0.32	82.33	26.34	85.38	77.33	217.36	1.12	0.68	0.19	96000	32.25
20	20	3	NP	2	Euchlanis	0.63	0.5	0.85	2.28	72.42	54.71	0.2	134.58	27.17	118.69	83.72	323.5	1.39	0.65	0.15	199000	51.84
20	20	3	NP	3	Euchlanis	0.58	0.48	0.83	1.91	95.43	78.52	0.27	151.28	40.5	96.65	119.43	383.56	1.35	0.72	0.15	455000	62.49
20	20	3	NP	4	Euchlanis	0.7	0.51	0.86	2.05	76.66	60.23	0.24	132.67	31.46	111.77	89.25	328.26	1.72	0.5	0.16	236000	60.51
20	20	3	NP	5	Euchlanis	0.42	0.26	0.69	2.21	91.9	52.02	0.21	155.29	32.72	95.25	124.95	376.01	1.52	0.59	0.22	406000	49.35
20	20	3	NP	1	Pbursaria	0.64	0.64	0.89	1.68	47.07	144.66	0.34	74.05	25.19	69.89	58.43	198.48	1.21	0.81	0.11	54600	36.11
20	20	3	NP	1	Halteria	0.96	0.79	0.96	1.72	36.44	87.14	0.33	59.55	19.38	102.78	38.42	157.87	1.21	0.69	0.13	25300	34.26
20	20	3	NP	2	Halteria	0.93	0.84	0.98	1.26	31.73	147.58	1	31.88	31.88	93.8	33.72	127.51	1.39	0.77	0.1	16700	28.28
20	20	3	NP	3	Halteria	0.96	0.84	0.97	1.65	32.71	163.88	0.36	52.11	18.52	97.29	35.55	141.27	1.19	0.77	0.13	18300	29.33
20	20	3	NP	4	Halteria	0.97	0.93	1	1.07	29.59	115.08	1	28.57	28.57	93.41	31.27	114.27	1.21	0.9	0.06	13600	28.37
20	20	3	NP	1	Pcaudatum	0.37	0	0.58	3.18	107.85	43.19	0.13	227.2	28.85	99.49	144.21	512.1	1.54	0.17	0.22	657000	56.36
20	20	3	NP	1	Paurelia	0.35	0.17	0.62	1.58	94.01	156.13	0.39	117.27	45.78	76.49	130.91	326.1	1.25	0.87	0.2	435000	43.62
20	20	3	NP	2	Paurelia	0.33	0.13	0.6	1.65	85.71	76.84	0.36	110.72	39.36	81.87	121.27	300.17	1.05	0.77	0.21	330000	37.56
20	20	3	NP	3	Paurelia	0.47	0.34	0.76	2.1	97.41	42.91	0.23	166.47	38.12	105.09	126.87	409.16	1.31	0.75	0.15	484000	58.89
20	20	3	NP	4	Paurelia	0.32	0.12	0.58	1.69	85.27	170.35	0.34	111.45	37.65	85.31	119.95	298.2	1.05	0.8	0.22	325000	38.25
20	20	3	NP	1	Euchlanis	0.68	0.58	0.91	1.79	92.97	109.9	0.3	142.15	42.75	74.82	114.75	369.8	1.2	0.75	0.13	421000	71.13
20	20	3	NP	2	Euchlanis	0.63	0.58	0.88	1.47	59.87	96.47	0.47	78	36.35	99.68	72.16	228.69	1.2	0.66	0.11	112000	45.61
20	20	3	NP	3	Euchlanis	0.65	0.52	0.85	1.66	58.87	110.21	0.35	85.91	29.94	93.55	72.68	231.69	1.15	0.61	0.14	107000	41.47
20	20	3	NP	4	Euchlanis	0.37	0.15	0.6	2.47	90.25	111.91	0.18	153.77	27.61	68.6	122.38	362.77	1.21	0.63	0.26	385000	44.39
20	20	3	NP	1	Euplotes	0.61	0.49	0.87	2.59	123.45	71.76	0.17	249.46	41.74	101.67	150.62	582.4	2.13	0.68	0.15	985000	85.59
20	20	3	NP	1	Bdelloid	0.24	0	0.41	3.22	69.13	72.98	0.13	126.56	15.84	108.69	103.28	284.81	1.29	0.18	0.37	173000	21.99
20	20	3	NP	1	Pbursaria	0.37	0.24	0.64	1.59	65.48	60.47	0.38	85.76	33	84.03	88	237.53	1.07	0.81	0.19	147000	31.65
20	20	3	NP	2	Pbursaria	0.59	0.57	0.86	1.52	55.68	63.57	0.43	76	32.42	91.89	67.97	216.84	1.14	0.8	0.12	90400	39.75
20	20	3	NP	3	Pbursaria	0.71	0.47	0.83	1.86	61.03	66.87	0.28	95.83	26.81	90.42	72.91	245.29	1.18	0.4	0.17	119000	47.34
20	20	3	NP	4	Pbursaria	0.71	0.71	0.94	1.5	58.8	68.96	0.44	81.15	35.57	97.88	69.59	233.44	1.16	0.84	0.08	106000	46.8
20	20	3	NP	5	Pbursaria	0.72	0.64	0.93	2.35	60.51	55.3	0.19	121.81	23.44	96.82	69.96	290.5	1.54	0.58	0.12	116000	47.85
20	20	3	NP	6	Pbursaria	0.69	0.62	0.92	1.6	60.86	69.31	0.38	89	33.75	92.42	73.02	245.5	1.39	0.59	0.11	118000	46.58
20	20	3	NP	1	Halteria	0.92	0.88	0.99	1.19	26.45	130.61	1	26.67	26.67	78.5	28.98	106.66	1.35	0.79	0.12	9690	23.25
20	20	3	NP	2	Halteria	0.85	0.66	0.95	1.88	32.94	102.91	0.27	59.79	16.41	83.13	36.75	152.39	1.27	0.46	0.13	18700	27.83
20	20	3	NP	3	Halteria	0.93	0.8	0.96	1.46	32.07	106.21	0.48	45.68	21.77	87.69	34.32	134.9	1.15	0.63	0.1	17300	30.72
20	20	3	NP	4	Halteria	0.95	0.85	0.98	1.52	27.14	155.13	0.43	41.71	17.8	73	29.9	119.02	1.17	0.7	0.12	10500	24.33
20	20	3	NP	5	Halteria	1	0.87	0.99	1.23	28.09	109.3	1	28.13	28.13	81.06	31.01	112.51	1.24	0.82	0.11	11600	25.63
20	20	3	NP	6	Halteria	0.92	0.84	0.98	1.29	34.66	166.35	0.79	38.55	30.58	68.14	38.04	138.27	1.11	0.78	0.08	21800	30.75
20	20	3	NP	7	Halteria	0.91	0.74	0.96	1.71	29.19	153.18	0.33	50.02	16.37	80.48	31.01	132.78	1.23	0.61	0.12	13000	26.12
20	20	3	NP	8	Halteria	0.87	0.85	0.98	1.33	33.77	152.15	0.65	41.42	26.84	71.72	35.36	136.51	1.12	0.84	0.09	20200	29.25
20	20	3	NP	9	Halteria	0.93	0.89	0.99	1.14	26.95	132.11	1	26.76	26.76	78.55	29.51	107.02	1.07	0.87	0.07	10300	23.25
20	20	3	NP	10	Halteria	0.88	0.83	0.98	1.51	32.41	151.08	0.43	48.19	20.68	61.04	36.24	137.75	1.17	0.77	0.11	17800	27.63
20	20	3	NP	11	Halteria	0.92	0.92	1	1.09	33.49	89.51	1	31.97	31.97	80.8	35.49	127.87	1.06	0.91	0.04	19700	31.37
20	20	3	NP	12	Halteria	0.93	0.9	0.99	1.07	28.96	172.03	1	27.95	27.95	57.76	31.03	111.78	1.05	0.85	0.05	12700	26.25
20	20	3	NP	13	Halteria	0.87	0.83	0.98	1.29	26.68	133.76	0.82	30.22	24.8	80.07	30.4	110.02	1.1	0.69	0.1	9950	23.25
20	20	3	NP	14	Halteria	0.87	0.76	0.94	1.66	33.11	84.24	0.35	53.86	18.72	103.79	34.69	145.15	1.21	0.59	0.12	19000	30
20	20	3	NP	15	Halteria	0.88	0.74	0.95	1.41	29.37	91.49	0.52	39.88	20.88	87.91	32.36	121.51	1.12	0.65	0.12	13300	25.83
20	20	3	NP	16	Halteria	0.87	0.81	0.97	1.47	28.88	161.1	0.46	42.47	19.6	65.61	31.87	124.15	1.16	0.68	0.11	12600	25.86
20	20	3	NP	17	Halteria	0.95	0.92	1	1.11	33.62	95.31	1	32.41	32.41	73.17	35.14	129.63	1.07	0.91	0.03	19900	31.72
20	20	3	NP	18	Halteria	0.92	0.88	0.99	1.12	27.91	153.15	1	27.6	27.6	62.33	29.86	110.39	1.07	0.75	0.05	11400	25.95
20	20	3	NP	19	Halteria	0.85	0.83	0.97	1.3	29.36	133.71	0.76	34.3	25.91	83.13	33.3	120.42	1.11	0.71	0.08	13300	26.25
20	20	3	NP	20	Halteria	0.97	0.84	0.98	1.49	28.46	155.77	0.45	42.64	19	77.12	31	123.27	1.17	0.7	0.11	12100	27.07
20	20	3	NP	21	Halteria	0.96	0.85	0.99	1.27	31.9	151.28	0.95	32.81	31.2	62.4	34.12	128.02	1.1	0.78	0.08	17000	29.25
20	20	3	NP	1	Colpidium	0.73	0.71	0.91	1.63	33.35	109.52	0.36	52.47	19.04	120.88	39.84	143.02	1.18	0.71	0.13	19400	27.59
20	20	3	NP	2	Colpidium	0.67	0.71	0.92	1.35	32.74	90.67	0.61	41.43	25.15	107.37	38.45	133.15	1.12	0.81	0.09	18400	24.82
20	20	3	NP	1	Pcaudatum	0.31	0.05	0.55	2.13	91.04	102.26	0.22	142.79	32.05	84.85	127.47	349.68	1.16	0.73	0.24	395000	40.34
20	24	1	NP	2	Pcaudatum	0.32	0.09	0.57	1.78	93.57	62.31	0.3	127.5	38.75	86.73	130.12	332.5	1.17	0.8	0.23	429000	39.28
20	24	1	NP	3	Pcaudatum	0.36	0.17	0.63	1.59	87.45	76.14	0.38	110.58	42.51	79.66	121.79	306.17	1.22	0.76	0.2	350000	41.71
20	24	1	NP	4	Pcaudatum	0.32	0.1	0.58	1.72	94.38	74.61	0.32	126.26	40.9	82.04	132.4	334.32	1.19	0.87	0.22	440000	39.25
20	24	1	NP	5	Pcaudatum	0.31	0.08	0.56	1.76	93.88	131.66	0.31	126.26	39.17	82.02	133.59	330.86	1.22	0.79	0.23	433000	37.69
20	24	1	NP	6	Pcaudatum	0.34	0.13	0.61	1.64	87.34	116.35	0.36	113.48	40.58	72.69	121.82	308.14	1.11	0.83	0.2	349000	39.59
20	24	1	NP	7	Pcaudatum	0.32	0.1	0.57	1.73	99.71	112.65	0.32	131.88	42.3	79.61	142.64	348.34	1.15	0.85	0.23	519000	40.98
20	24	1	NP	8	Pcaudatum	0.33	0.11	0.59	1.8	98.14	183.25	0.3	134.56	39.95	56.82	138.02	349.01	1.08	0.72	0.23	495000	45.14
20	24	1	NP	9	Pcaudatum	0.34	0.14	0.59	1.71	83.97	67.1	0.33	112.58	36.83	90.74	118.17	298.83	1.22	0.72	0.23	310000	37.04
20	24	1	NP	1	Pbursaria	0.4	0.24	0.68	1.49	84.2	98.14	0.45	102.69	45.93	68.98	113.64	297.23	1.06	0.78	0.16	313000	42.94
20	24	1	NP	1	Halteria	0.96	0.85	0.98	1.53	25.76	158.68	0.42	39.86	16.65	81.84	27.68	113.02	1.16	0.77	0.13	8950	23.19
20	24	1	NP	2	Halteria	0.94	0.86	0.98	1.32	34.9	108.2	0.68	41.78	28.6	84.56	38.25	140.75	1.12	0.7	0.08	22300	32.6
20	24	1	NP	3	Halteria	0.82	0.79	0.95	1.53	30.51	109.58	0.42	45.68	19.21	94.8	35.14	129.78	1.16	0.74	0.13	14900	26.64
20	24	1	NP	4	Halteria	0.83	0.83	0.97	1.28	29.13	127.03	0.85	31.75	27.14	80.83	32.72	117.78	1.1	0.81	0.09	12900	24.37
20	24	1	NP	5	Halteria	0.88	0.67	0.9	2.81	43.71	65.31	0.15	96.06	14.41	115.31	50.79	220.93	1.43	0.61	0.19	43700	38.2
20	24	1	NP	6	Halteria	0.81	0.82	0.97	1.21	32.71	124.79	1	32.23	32.23	85.69	35.92	128.9	1.09	0.8	0.07	18300	27.81
20	24	1	NP	7	Halteria	0.89	0.7	0.95	1.97	35.95	95.03	0.25	66.53	16.91	102.1	39.35	166.87	1.29	0.59	0.13	24300	31.57
20	24	1	NP	8	Halteria	0.9	0.76	0.95	1.82	32.59	106.7	0.29	57.02	16.61	94.38	34.75	147.27	1.24	0.61	0.14	18100	28.38
20	24	1	NP	9	Halteria	0.91	0.8	0.97	1.49	33.08	145.06	0.45	48.62	21.93	86.54	35.94	141.11	1.18	0.68	0.09	18900	29.9
20	24	1	NP	10	Halteria	0.92	0.81	0.98	1.4	30.48	167.49	0.53	41.92	22.28	86.43	31.85	128.39	1.33	0.67	0.12	14800	27.44
20	24	1	NP	11	Halteria	0.91	0.88	0.98	1.21	35.31	59.86	1	34.44	34.44	112.63	38.48	137.75	1.09	0.87	0.06	23100	32.45
20	24	1	NP	12	Halteria	0.89	0.76	0.96	1.56	32.1	129.85	0.4	50	19.93	94.9	35.13	139.87	1.19	0.63	0.1	17300	29.53
20	24	1	NP	13	Halteria	0.78	0.67	0.91	1.57	30.97	138.49	0.4	46.51	18.38	82.21	35.94	129.78	1.42	0.53	0.2	15500	24.37
20	24	1	NP	14	Halteria	0.96	0.85	0.99	1.26	32.48	128.72	1	32.54	32.54	83.88	33.83	130.15	1.1	0.67	0.07	17900	30.75
20	24	1	NP	15	Halteria	0.96	0.78	0.96	1.93	36.14	105.35	0.26	66.02	17.41	108.35	38.89	166.87	1.28	0.65	0.13	24700	33.28
20	24	1	NP	16	Halteria	0.94	0.84	0.98	1.35	30.57	169.56	0.61	38.34	23.47	68.77	35.53	123.63	1.11	0.8	0.11	15000	26.58
20	24	1	NP	17	Halteria	0.94	0.72	0.94	1.72	34.88	106.87	0.32	57.9	18.73	96.23	37.7	153.27	1.22	0.53	0.13	22200	32.56
20	24	1	NP	18	Halteria	0.96	0.8	0.97	1.76	30.06	142.8	0.31	52.04	16.21	86.77	32.25	136.51	1.23	0.64	0.13	14200	28.3
20	24	1	NP	19	Halteria	0.95	0.89	0.99	1.32	32.76	170.86	0.68	39.55	27.02	79.04	34.32	133.15	1.12	0.86	0.08	18400	31
20	24	1	NP	1	Colpidium	0.68	0.65	0.88	1.53	31.29	72.86	0.42	46.08	19.43	126.31	36.98	131.02	1.15	0.6	0.14	16000	23.94
20	24	1	NP	1	Gastrotrich	0.33	0.19	0.54	2.04	57.32	118.5	0.24	87.86	21.1	91.48	76.38	217.93	1.11	0.56	0.27	98600	28.46
20	24	1	P	1	Pcaudatum	0.32	0	0.57	2.05	172.47	32.9	0.24	258.64	61.74	108.1	237.73	640.76	1.94	0.64	0.24	2690000	79.6
20	24	1	P	2	Pcaudatum	0.3	0	0.55	2.56	165.29	31.75	0.17	287.76	48.91	92.26	229.79	673.34	1.64	0.79	0.24	2360000	72.15
20	24	1	P	3	Pcaudatum	0.28	0	0.51	2.4	138.58	119.88	0.19	224.83	42.08	79.47	194.19	533.83	1.23	0.61	0.26	1390000	59.54
20	24	1	P	4	Pcaudatum	0.26	0	0.49	2.17	169.33	166.74	0.22	245.67	53.38	55.76	247.03	598.09	1.09	0.85	0.28	2540000	62.71
20	24	1	P	1	Paurelia	0.37	0.11	0.63	2.72	96.09	78.74	0.16	188.24	29.48	95.93	130.91	435.44	1.37	0.5	0.2	465000	49.63
20	24	1	P	2	Paurelia	0.4	0.26	0.68	1.6	73.44	172.65	0.38	98.13	37.21	78.11	99.87	270.69	1.16	0.84	0.17	207000	38.46
20	24	1	P	3	Paurelia	0.3	0.13	0.54	1.94	73.13	193.45	0.26	107.41	28.11	80	102.38	271.05	1.26	0.8	0.25	205000	30.72
20	24	1	P	4	Paurelia	0.34	0.18	0.61	1.62	77.97	124.61	0.37	101.17	37.05	96.73	109.28	276.44	1.28	0.77	0.22	248000	35.67
20	24	1	P	5	Paurelia	0.34	0.15	0.6	1.65	92.25	58.52	0.35	120.33	42.54	93.52	126.88	325.74	1.32	0.84	0.22	411000	40.71
20	24	1	P	1	Euchlanis	0.7	0.63	0.91	2.71	97.99	62.45	0.16	209.09	32.84	109.67	114.6	483.86	2.59	0.77	0.18	493000	75.61
20	24	1	P	2	Euchlanis	0.71	0.61	0.9	1.96	55.22	117.64	0.26	94.79	24.24	104.69	64.08	238.05	1.5	0.58	0.16	88200	41.01
20	24	1	P	3	Euchlanis	0.53	0.32	0.78	2.51	97.58	52.81	0.17	187.95	32.87	101.85	123.75	441.65	1.59	0.45	0.17	487000	62.25
20	24	1	P	4	Euchlanis	0.62	0.44	0.81	1.73	63.03	101.9	0.32	93.29	30.05	107.34	79.39	246.69	1.15	0.46	0.16	131000	45.18
20	24	1	P	5	Euchlanis	0.68	0.63	0.92	1.46	89.5	54.49	0.47	115.06	53.93	114.57	107.97	337.99	1.28	0.81	0.09	375000	70.96
20	24	1	P	6	Euchlanis	0.63	0.51	0.88	2.11	91.83	63.54	0.23	163.64	37.14	103.48	110.25	401.56	1.54	0.6	0.12	406000	69.73
20	24	1	P	7	Euchlanis	0.63	0.55	0.88	2.88	96.54	70.13	0.14	212.51	30.74	75.31	116.69	486.5	1.57	0.62	0.13	471000	76.12
20	24	1	P	8	Euchlanis	0.59	0.54	0.84	1.57	62.84	85.48	0.39	87.27	34.32	112.02	75.79	243.17	1.32	0.7	0.14	130000	43.53
20	24	1	P	9	Euchlanis	0.67	0.58	0.9	1.57	56.18	63.52	0.4	81	32.03	110.24	67.24	226.05	1.17	0.52	0.1	92900	42.48
20	24	1	P	10	Euchlanis	0.62	0.55	0.88	1.54	84.91	103.82	0.41	112.72	46.47	96.7	105.19	318.38	1.13	0.74	0.12	320000	62.25
20	24	1	P	11	Euchlanis	0.59	0.46	0.84	1.98	97.18	120.55	0.25	156.57	39.35	68.4	126.55	391.83	1.22	0.62	0.16	480000	66.43
20	24	1	P	12	Euchlanis	0.53	0.47	0.8	1.61	57.99	122.43	0.37	81.79	30.53	94.83	76.05	224.66	1.13	0.72	0.14	102000	36.12
20	24	1	P	13	Euchlanis	0.58	0.47	0.82	1.64	62.32	51.27	0.36	88.89	31.89	117.51	77.36	241.57	1.14	0.52	0.14	127000	43.45
20	24	1	P	14	Euchlanis	0.59	0.38	0.82	3.7	116.29	57.78	0.11	284.64	29.93	92.55	138.81	629.16	1.95	0.62	0.18	824000	88.81
20	24	1	P	1	Euplotes	0.57	0.41	0.84	3.02	120.63	79.47	0.14	258.01	35.16	90.18	148.23	586.34	1.97	0.58	0.18	919000	80.98
20	24	1	P	1	Pbursaria	0.43	0.35	0.72	1.45	63.39	113.27	0.48	77.71	37.44	76.95	84.64	230.29	1.2	0.79	0.16	133000	34.08
20	24	1	P	1	Halteria	0.92	0.79	0.96	1.68	37.79	110.11	0.34	61.26	20.94	102.89	40.65	164.39	1.22	0.59	0.11	28300	35.25
20	24	1	P	2	Halteria	0.86	0.81	0.98	1.41	33	109.54	0.53	45.11	23.84	98.25	37.41	137.9	1.15	0.76	0.08	18800	29.06
20	24	1	P	3	Halteria	0.81	0.75	0.95	1.52	37.56	84.28	0.42	55.16	23.41	101.7	42.11	157.15	1.17	0.72	0.1	27700	31.57
20	24	1	P	4	Halteria	0.95	0.79	0.97	1.63	32.16	140.65	0.36	51.79	18.77	89.97	33.83	141.11	1.39	0.65	0.14	17400	30.39
20	24	1	P	1	Gastrotrich	0.28	0.06	0.5	1.95	71.31	79.9	0.26	103.67	26.87	103.4	100.56	261.08	1.09	0.58	0.26	190000	27.55
20	24	1	P	2	Gastrotrich	0.3	0.14	0.54	2.09	68.37	138.92	0.23	104.34	24.15	87.37	97.42	256.99	1.36	0.77	0.29	167000	27.19
20	24	2	NP	1	Paurelia	0.4	0.24	0.67	2	87.55	44.19	0.25	140.41	34.66	111.47	115.34	350.14	1.27	0.75	0.18	351000	44.7
20	24	2	NP	2	Paurelia	0.37	0.19	0.64	1.64	87.47	137.42	0.36	114.91	41.18	103.17	119.27	312.17	1.67	0.83	0.22	350000	43.06
20	24	2	NP	3	Paurelia	0.42	0.3	0.7	1.49	72.24	70.07	0.45	89.66	40.23	99.78	97.27	259.78	1.78	0.79	0.24	197000	38.7
20	24	2	NP	4	Paurelia	0.35	0.17	0.62	1.61	84.64	53.03	0.37	109.25	40.65	96.21	115.14	299.81	1.26	0.83	0.2	317000	38.28
20	24	2	NP	5	Paurelia	0.36	0.02	0.6	3.53	102.21	55.27	0.11	233.12	25.93	106.23	138.43	518.1	1.7	0.5	0.21	559000	51.75
20	24	2	NP	6	Paurelia	0.35	0.11	0.61	2.35	99.4	92.94	0.19	169.48	32.59	83.42	135.87	404.14	1.27	0.77	0.23	514000	51.75
20	24	2	NP	1	Euchlanis	0.72	0.63	0.93	1.68	85.24	99.43	0.34	127.1	43.49	102.84	100.06	341.2	2.49	0.62	0.17	324000	66.79
20	24	2	NP	1	Pbursaria	0.49	0.44	0.78	1.48	59.04	177.17	0.45	76.18	34.64	54.37	74.99	221.66	1.1	0.73	0.13	108000	38.24
20	24	2	NP	1	Unknown	0.4	0.27	0.68	1.87	73.54	144.72	0.28	109.98	30.67	46.14	100.24	281.29	1.14	0.74	0.2	208000	38.9
20	24	2	NP	1	Halteria	0.93	0.78	0.97	1.45	30.93	66.3	0.48	43.91	21.16	122.51	32.93	130.15	1.15	0.63	0.11	15500	28.2
20	24	2	NP	2	Halteria	0.84	0.81	0.96	1.5	31.37	105.43	0.44	47.09	20.55	102.51	32.99	135.27	1.18	0.72	0.1	16200	28.28
20	24	2	NP	3	Halteria	0.93	0.85	0.98	1.48	32.89	143.07	0.45	47.85	21.73	89.81	34.12	139.15	1.16	0.76	0.1	18600	30.28
20	24	2	NP	4	Halteria	0.91	0.75	0.96	1.6	34.35	122.1	0.38	53.87	20.38	89.81	37.7	148.51	1.2	0.59	0.11	21200	28.71
20	24	2	NP	5	Halteria	0.87	0.73	0.95	1.55	31.18	103.29	0.41	46.39	18.87	111.44	38.25	130.51	1.27	0.6	0.16	15900	26.24
20	24	2	NP	6	Halteria	0.98	0.6	0.94	2.04	37.91	125.73	0.24	68.47	16.46	77.11	43.12	169.87	1.25	0.41	0.18	28500	33.62
20	24	2	NP	1	Colpidium	0.91	0.86	0.98	1.21	29.62	66.9	1	29.48	29.48	133.03	33.08	117.94	1.08	0.84	0.08	13600	26.25
20	24	2	P	1	Pcaudatum	0.38	0.19	0.66	1.59	103.2	59.35	0.38	131.92	50.42	79.82	137.75	364.68	1.27	0.85	0.19	576000	50.2
20	24	2	P	1	Paurelia	0.39	0.28	0.66	1.54	61.72	119.94	0.41	78.74	32.32	100.23	83.29	222.11	1.21	0.71	0.2	123000	29.25
20	24	2	P	1	Euchlanis	0.56	0.35	0.81	2.12	101.1	71.04	0.23	171.65	38.85	78.99	128.81	421.01	1.39	0.49	0.16	541000	70.94
20	24	2	P	1	Euplotes	0.36	0.18	0.59	3.19	83.2	109.11	0.13	168.11	21.29	69.47	111.53	378.8	1.41	0.63	0.27	302000	47.78
20	24	2	P	1	Pbursaria	0.51	0.31	0.79	1.9	84.8	36.93	0.27	139.05	37.62	94.08	107.19	353.35	1.46	0.56	0.13	319000	55.07
20	24	2	P	1	Unknown	0.77	0.34	0.62	4.78	46.67	90.06	0.08	136.3	10.53	118.04	54.47	293.66	1.78	0.35	0.23	53200	36.12
20	24	2	P	2	Unknown	0.9	0.47	0.48	8.47	47.5	68.85	0.04	174.69	7.11	127.44	51.77	363.59	2.42	0.42	0.33	56100	40.8
20	24	2	P	3	Unknown	0.04	0.11	0.07	8.62	56.72	199.71	0.04	99.88	3.99	90.04	86.71	207.74	1.14	0.21	0.72	95500	7.39
20	24	2	P	1	Halteria	0.93	0.82	0.99	1.51	32.73	158.7	0.43	48.75	21.18	70.06	35.94	139.87	1.18	0.68	0.1	18400	30.02
20	24	2	P	2	Halteria	0.98	0.86	0.98	1.33	31.63	120.32	0.66	38.35	25.4	79.76	36.75	127.51	1.11	0.8	0.1	16600	28.56
20	24	2	P	3	Halteria	0.93	0.87	0.99	1.11	29.74	120.85	1	28.92	28.92	87.31	32.23	115.66	1.06	0.81	0.05	13800	27.62
20	24	2	P	4	Halteria	0.91	0.81	0.98	1.29	31.44	123.73	0.82	34.6	28.36	86.64	34.38	125.9	1.1	0.69	0.09	16300	28.69
20	24	2	P	5	Halteria	0.92	0.83	0.98	1.3	27.48	158.92	0.74	32.46	24.05	84.08	31	113.02	1.11	0.75	0.1	10900	24.45
20	24	2	P	6	Halteria	0.96	0.94	1	1.06	30.57	107.18	1	29.32	29.32	88.92	31.85	117.27	1.05	0.93	0.03	15000	29.25
20	24	2	P	1	Gastrotrich	0.29	0.01	0.47	2.67	85.26	67.5	0.16	146.02	23.44	96.63	118.48	338.92	1.28	0.5	0.31	325000	41.78
20	24	2	P	2	Gastrotrich	0.26	0.03	0.45	2.06	72.09	50.75	0.24	105.09	24.77	98.78	100.13	259.72	1.23	0.72	0.31	196000	28.48
20	24	2	P	3	Gastrotrich	0.25	0.01	0.42	2.25	76.67	74.81	0.21	115.49	23.79	104.74	109.42	278.56	1.28	0.47	0.33	236000	29.28
20	24	2	P	4	Gastrotrich	0.29	0.07	0.51	1.88	71.8	85.23	0.27	101.15	27.78	95.1	99.94	257.87	1.2	0.67	0.27	194000	28.84
20	24	2	P	5	Gastrotrich	0.32	0.13	0.46	6.22	66.45	50.93	0.06	190.16	10.87	115.46	90.81	402.08	1.91	0.31	0.34	154000	34.7
20	24	2	P	1	Colpidium	0.65	0.73	0.91	1.16	24.9	54.42	1	24.76	24.76	129.6	30.87	99.06	1.2	0.87	0.11	8080	15.75
20	24	2	P	2	Colpidium	0.69	0.65	0.91	1.7	35.76	46.35	0.33	58.74	19.57	128.14	42.42	156.63	1.22	0.61	0.12	23900	27.71
20	24	2	P	3	Colpidium	0.69	0.73	0.91	1.33	26.36	116.13	0.65	33.23	21.6	120.26	32.23	109.66	1.11	0.73	0.11	9590	21.27
20	24	2	P	4	Colpidium	0.64	0.67	0.89	1.45	29.38	63.62	0.48	41.72	20.17	133.82	36.02	123.78	1.14	0.63	0.12	13300	21.16
20	24	3	NP	1	Pcaudatum	0.38	0.15	0.65	2.42	106.17	82.46	0.18	189.41	34.96	78.21	145.07	448.74	1.28	0.68	0.2	627000	53.83
20	24	3	NP	2	Pcaudatum	0.35	0.11	0.59	2.04	104.84	108.69	0.24	160.36	38.43	74.1	137.79	397.58	1.29	0.56	0.23	603000	50.61
20	24	3	NP	3	Pcaudatum	0.35	0.12	0.6	2.15	103.02	81.99	0.22	163.54	36.1	73.17	139.88	399.28	1.17	0.75	0.22	573000	48.58
20	24	3	NP	4	Pcaudatum	0.35	0.15	0.63	1.59	99.49	61.93	0.39	125.69	48.42	73.47	137.9	348.23	1.15	0.83	0.19	516000	47.43
20	24	3	NP	5	Pcaudatum	0.31	0.09	0.57	1.72	92.09	67.25	0.33	121.99	39.84	93.1	128.28	323.66	1.4	0.79	0.24	409000	38.48
20	24	3	NP	6	Pcaudatum	0.35	0.15	0.61	1.68	89.89	102.31	0.34	118.77	40.44	69.35	125.69	318.44	1.07	0.73	0.21	380000	41.15
20	24	3	NP	7	Pcaudatum	0.34	0.1	0.6	2.15	86.93	127.74	0.22	141.21	31.07	86.04	120.33	344.56	1.19	0.65	0.22	344000	40.34
20	24	3	NP	1	Euchlanis	0.56	0.45	0.8	1.84	62.12	85.49	0.29	97.07	27.7	112.18	78.34	249.53	1.4	0.55	0.18	126000	41.89
20	24	3	NP	2	Euchlanis	0.66	0.64	0.9	1.47	49.78	103.3	0.46	66.98	30.94	81.57	61.96	195.84	1.14	0.73	0.1	64600	38.24
20	24	3	NP	3	Euchlanis	0.53	0.4	0.79	1.7	56.84	115.9	0.33	84.22	28.08	92.01	69.75	224.6	1.15	0.34	0.15	96200	35.54
20	24	3	NP	1	Pbursaria	0.4	0.29	0.68	1.46	74.79	166.98	0.47	89.42	41.92	63.99	101.93	262.68	1.22	0.83	0.18	219000	37.01
20	24	3	NP	2	Pbursaria	0.44	0.43	0.73	1.63	42.42	155.64	0.36	61.59	22.28	77.94	56.67	167.75	1.12	0.75	0.17	40000	24.79
20	24	3	NP	3	Pbursaria	0.42	0.26	0.7	1.97	88.53	127.25	0.25	142.11	36.07	62.86	116.98	356.35	1.21	0.83	0.16	363000	50.63
20	24	3	NP	4	Pbursaria	0.41	0.28	0.69	1.49	79.68	119.45	0.45	97.95	44.15	64.86	106.71	284.2	1.15	0.79	0.16	265000	41.76
20	24	3	NP	5	Pbursaria	0.61	0.56	0.87	2.4	64.53	78.17	0.19	129.45	24.18	79.81	77.9	307.26	1.4	0.74	0.13	141000	46.12
20	24	3	NP	6	Pbursaria	0.52	0.5	0.8	1.79	41.73	118.97	0.3	67.99	20.39	95.3	52.97	176.75	1.2	0.76	0.16	38000	27.17
20	24	3	NP	7	Pbursaria	0.41	0.4	0.69	1.86	41.55	177.42	0.28	66.42	18.7	77.7	56.39	170.23	1.16	0.71	0.21	37600	23.21
20	24	3	NP	1	Halteria	0.82	0.73	0.95	1.67	34.57	97.36	0.34	56.25	19.32	87.12	42.76	151.15	1.21	0.55	0.12	21600	28.84
20	24	3	NP	2	Halteria	0.92	0.89	0.99	1.13	27.39	179.43	1	27.2	27.2	73.28	29.77	108.78	1.07	0.82	0.05	10800	24.75
20	24	3	NP	3	Halteria	0.98	0.73	0.97	1.66	31.67	135.14	0.35	51.76	18	72.82	35.14	139.51	1.21	0.56	0.13	16600	28.69
20	24	3	NP	4	Halteria	0.91	0.9	0.99	1.06	27.37	115.21	1	26.67	26.67	76.15	28.93	106.66	1.05	0.86	0.04	10700	24.75
20	24	3	NP	5	Halteria	0.98	0.85	0.98	1.44	33.95	128.43	0.5	46.78	23.23	78.93	37.94	140.02	1.14	0.86	0.1	20500	31.4
20	24	3	NP	6	Halteria	0.89	0.84	0.97	1.26	28.99	169.62	1	29.45	29.45	76.33	31.78	117.78	1.1	0.73	0.08	12800	26.18
20	24	3	NP	7	Halteria	0.93	0.71	0.96	2.26	35.51	113.51	0.2	72.66	14.83	79.84	37.64	174.99	1.36	0.55	0.15	23400	32.25
20	24	3	NP	8	Halteria	0.88	0.82	0.97	1.55	32.74	161.44	0.41	48.61	19.72	63.19	35.49	136.66	1.15	0.78	0.14	18400	27.75
20	24	3	NP	9	Halteria	0.92	0.81	0.96	1.76	28.14	149.34	0.31	48	14.95	84.55	31.37	125.9	1.2	0.66	0.17	11700	24.45
20	24	3	NP	10	Halteria	0.9	0.81	0.97	1.35	32.3	135.72	0.62	41.44	25.57	79.06	35.12	134.02	1.14	0.66	0.07	17600	29.25
20	24	3	NP	11	Halteria	0.93	0.83	0.97	1.53	32.51	134.68	0.42	48.85	20.36	90.45	35.71	138.42	1.17	0.75	0.11	18000	29.45
20	24	3	NP	12	Halteria	0.93	0.82	0.98	1.52	32.99	140.13	0.42	49.34	20.93	80.85	37.18	140.54	1.17	0.74	0.11	18800	29.25
20	24	3	NP	13	Halteria	0.93	0.83	0.97	1.53	31.39	147.92	0.42	47.75	19.89	84.99	36.59	135.27	1.18	0.8	0.11	16200	28.58
20	24	3	NP	14	Halteria	0.93	0.73	0.97	1.69	34.99	116.78	0.34	56.71	19.04	91.43	37.07	151.51	1.2	0.61	0.13	22400	32.48
20	24	3	NP	15	Halteria	0.89	0.75	0.95	1.79	37.83	111.89	0.3	62.95	18.91	89.67	39.84	163.72	1.21	0.62	0.15	28300	35.48
20	24	3	NP	16	Halteria	0.9	0.84	0.98	1.44	30.89	163.64	0.49	43.36	21.28	62.33	33.46	129.27	1.14	0.76	0.11	15400	28.69
20	24	3	NP	17	Halteria	0.95	0.85	0.98	1.39	30.46	161.84	0.56	40.76	22.63	78.64	33.46	126.78	1.14	0.81	0.1	14800	26.99
20	24	3	NP	18	Halteria	0.97	0.85	0.98	1.48	34.5	168.79	0.46	49.41	22.72	62.48	38.04	144.27	1.16	0.73	0.1	21500	31.75
20	24	3	NP	19	Halteria	0.95	0.86	0.98	1.29	30.44	141.64	0.8	34.03	27.24	77.56	32.99	122.54	1.1	0.83	0.09	14800	26.25
20	24	3	NP	20	Halteria	0.93	0.83	0.98	1.6	34.32	140.18	0.38	53.41	20.22	73.99	37.38	147.27	1.19	0.73	0.12	21200	29.85
20	24	3	NP	21	Halteria	0.83	0.8	0.97	1.31	30.34	123.99	0.72	36.06	25.83	81.3	33.46	123.78	1.11	0.67	0.09	14600	26.25
20	24	3	NP	22	Halteria	0.94	0.85	0.99	1.32	29.09	179.23	0.68	36.05	24.34	62.48	30.14	120.78	1.13	0.69	0.08	12900	27.63
20	24	3	NP	23	Halteria	0.82	0.65	0.92	2.32	39.65	79.8	0.2	80.71	15.89	91.89	42.76	193.2	1.37	0.5	0.15	32600	36.75
20	24	3	NP	24	Halteria	0.86	0.74	0.95	1.74	34.15	100.81	0.32	57.74	18.28	102.86	36.53	152.02	1.23	0.56	0.12	20900	31.85
20	24	3	NP	25	Halteria	0.98	0.81	0.97	1.39	34.58	86.09	0.55	45.5	24.87	87.6	38.45	140.75	1.13	0.64	0.1	21600	31.64
20	24	3	NP	26	Halteria	0.83	0.7	0.92	1.84	39.72	88.87	0.29	66.13	18.98	89.37	43.09	170.23	1.21	0.54	0.16	32800	33.34
20	24	3	NP	27	Halteria	0.92	0.8	0.96	1.43	37.48	122.71	0.5	50.74	25.45	89.09	42.96	152.39	1.14	0.71	0.1	27600	33.75
20	24	3	NP	28	Halteria	0.93	0.84	0.98	1.47	29.05	164.64	0.46	42.47	19.6	81.81	32.01	124.15	1.31	0.79	0.13	12800	25.83
20	24	3	NP	29	Halteria	0.89	0.86	0.98	1.45	30.24	158.4	0.49	43.06	20.95	76.66	32.97	128.02	1.15	0.85	0.1	14500	26.13
20	24	3	NP	1	Gastrotrich	0.27	0	0.45	2.57	81.2	140.96	0.17	131.57	22.32	98.31	115.08	307.78	1.2	0.36	0.33	280000	34.48
20	24	3	NP	2	Gastrotrich	0.28	0.05	0.48	2.11	73.43	165.27	0.23	109.28	24.85	85.5	102.22	268.26	1.24	0.48	0.3	207000	29.54
20	24	3	NP	3	Gastrotrich	0.26	0.01	0.44	2.3	67.72	155.07	0.2	106.41	21.1	106.66	94.84	255.02	1.61	0.42	0.35	163000	25.27
20	24	3	P	1	Pcaudatum	0.43	0.26	0.72	2.08	135.43	40.08	0.23	223.57	52.01	84.71	179.25	551.16	1.39	0.79	0.16	1300000	76.12
20	24	3	P	2	Pcaudatum	0.37	0.17	0.65	2.1	101.35	90.17	0.23	165.76	38.02	88.75	138.3	407.56	1.22	0.7	0.18	545000	49.67
20	24	3	P	3	Pcaudatum	0.35	0.17	0.62	1.76	87.97	130.99	0.31	123.53	38.32	90.72	120.26	323.71	1.11	0.85	0.19	356000	40.69
20	24	3	P	1	Paurelia	0.3	0.06	0.54	1.84	89.98	100.59	0.29	124.62	35.84	84.76	125.73	320.92	1.6	0.82	0.27	381000	35.53
20	24	3	P	2	Paurelia	0.36	0.17	0.63	1.6	84.63	54.25	0.38	108.31	41.15	92.71	115.21	298.93	1.29	0.76	0.2	317000	39.91
20	24	3	P	1	Euchlanis	0.51	0.36	0.77	2.32	92.89	102.94	0.2	165.69	32.46	73.52	123.62	396.28	1.28	0.66	0.18	420000	61.85
20	24	3	P	1	Euplotes	0.65	0.42	0.85	3.12	121.64	88.61	0.13	267.55	34.82	82.91	144.56	604.74	2.16	0.43	0.19	942000	87.75
20	24	3	P	2	Euplotes	0.32	0	0.5	3.9	124.94	89.88	0.1	265.07	26.13	75.53	167.93	582.4	1.56	0.42	0.31	1020000	59.1
20	24	3	P	3	Euplotes	0.46	0.35	0.72	2.44	77.03	94.75	0.18	141.58	25.76	65.59	98.83	334.68	1.29	0.6	0.2	239000	52.11
20	24	3	P	1	Pbursaria	0.58	0.28	0.78	2.63	85.97	85.87	0.16	171.24	28.12	79.21	103.27	398.71	1.44	0.35	0.17	333000	59.88
20	24	3	P	2	Pbursaria	0.41	0.23	0.69	2.34	91.53	50.02	0.19	166.05	32.17	102.36	122.38	396.44	1.4	0.64	0.18	402000	49.16
20	24	3	P	3	Pbursaria	0.69	0.7	0.93	1.2	59.58	132.98	1	54.04	54.04	70.71	70.45	216.17	1.14	0.91	0.06	111000	46.61
20	24	3	P	1	Halteria	0.9	0.73	0.95	1.66	39.68	95.99	0.35	63.02	22.1	105.44	42.76	170.23	1.21	0.63	0.11	32700	37.52
20	24	3	P	2	Halteria	0.86	0.66	0.93	2.03	33.95	101.43	0.24	62.89	15.24	97.76	37.73	156.27	1.27	0.53	0.17	20500	29.58
20	28	1	NP	1	Pcaudatum	0.27	0	0.49	2.14	128.74	112.91	0.22	191.25	42.61	77.73	181.43	467.73	1.22	0.81	0.27	1120000	52.73
20	28	1	NP	1	Paurelia	0.39	0.25	0.67	1.46	71.59	82.67	0.48	85.08	40.46	84.36	97.41	251.08	1.37	0.76	0.2	192000	35.23
20	28	1	NP	2	Paurelia	0.46	0.27	0.73	2.13	85.45	53.07	0.22	146.78	32.97	102.44	113.41	359.5	1.32	0.57	0.16	327000	50.02
20	28	1	NP	3	Paurelia	0.37	0.22	0.65	1.55	76.97	113.52	0.41	97.14	39.45	83.01	106.23	273.17	1.14	0.85	0.18	239000	36.87
20	28	1	NP	4	Paurelia	0.42	0.27	0.7	1.94	76.19	95.2	0.26	121.61	31.84	88.07	101.41	306.9	1.2	0.64	0.17	232000	41.68
20	28	1	NP	5	Paurelia	0.35	0.21	0.61	1.84	71.42	126.25	0.29	104.59	30.05	88.17	99.11	269.29	1.47	0.75	0.23	191000	35.99
20	28	1	NP	6	Paurelia	0.4	0.29	0.69	1.49	70.53	58.68	0.45	87.11	39.34	88.16	94.45	252.9	1.26	0.81	0.17	184000	36.34
20	28	1	NP	7	Paurelia	0.38	0.24	0.65	1.77	75.26	174.91	0.31	106.53	32.8	72.17	103.16	278.66	1.1	0.68	0.2	223000	38.81
20	28	1	NP	8	Paurelia	0.37	0.22	0.64	1.6	71.64	102.71	0.38	92.48	35.11	89.88	99.49	255.17	1.31	0.68	0.22	193000	34.55
20	28	1	NP	9	Paurelia	0.32	0.12	0.58	1.81	84.96	144.82	0.3	118.87	35.15	83.28	118.25	308.04	1.17	0.79	0.23	321000	37.14
20	28	1	NP	10	Paurelia	0.42	0.35	0.7	1.39	59.3	132.65	0.56	67.55	37.64	81.23	79.06	210.38	1.16	0.76	0.16	109000	31.86
20	28	1	NP	11	Paurelia	0.39	0.24	0.67	1.71	86.68	90.95	0.33	121.14	39.99	80.92	115.53	322.26	1.17	0.72	0.17	341000	45.23
20	28	1	NP	12	Paurelia	0.39	0.29	0.67	1.52	57.22	141.74	0.43	73.29	31.25	84.52	77.38	209.08	1.07	0.73	0.17	98100	28.57
20	28	1	NP	13	Paurelia	0.39	0.25	0.65	1.65	67.44	144.73	0.35	91.54	32.35	85.34	91.7	247.78	1.09	0.65	0.19	161000	34.98
20	28	1	NP	14	Paurelia	0.52	0.37	0.8	2.27	80.68	61.44	0.2	145.6	29.58	115.91	99.22	350.35	1.3	0.63	0.17	275000	48.89
20	28	1	NP	15	Paurelia	0.34	0.21	0.59	1.71	61.46	158.62	0.33	84.8	27.94	86.92	84.77	225.48	1.28	0.87	0.23	122000	25.95
20	28	1	NP	16	Paurelia	0.29	0.07	0.5	2.34	87.51	158.47	0.19	140.64	27.25	82.92	123.41	335.77	1.15	0.66	0.28	351000	36.53
20	28	1	NP	17	Paurelia	0.35	0.18	0.62	2.03	77.9	112.42	0.24	123.26	29.72	92.68	107.48	305.96	1.27	0.76	0.22	248000	36.75
20	28	1	NP	18	Paurelia	0.46	0.17	0.58	3.5	98.68	112.9	0.11	204.46	23.01	88.96	121.04	454.95	1.72	0.32	0.3	503000	62.15
20	28	1	NP	19	Paurelia	0.36	0.23	0.63	1.61	67.41	169.74	0.37	88.39	32.94	88.62	94.16	242.66	1.27	0.79	0.21	160000	31.14
20	28	1	NP	20	Paurelia	0.37	0.19	0.63	1.6	82.24	59.33	0.38	105.85	40.17	90.9	111.88	292.05	1.25	0.77	0.2	291000	39.84
20	28	1	NP	21	Paurelia	0.44	0.28	0.72	1.98	78.7	48.97	0.25	130.63	32.98	116.89	101.74	327.23	1.24	0.78	0.14	255000	44.88
20	28	1	NP	1	Euchlanis	0.59	0.49	0.84	2.77	95.69	62.56	0.15	201.56	30.82	89.15	120.31	464.77	1.58	0.66	0.15	459000	71.77
20	28	1	NP	2	Euchlanis	0.46	0.19	0.71	3.02	95.21	58.29	0.14	197.65	26.9	87.67	122.8	449.1	1.72	0.42	0.23	452000	57.67
20	28	1	NP	3	Euchlanis	0.45	0.26	0.7	2.11	92.58	120.36	0.23	147.78	33.49	64.6	127.59	362.56	1.18	0.55	0.22	415000	53.17
20	28	1	NP	4	Euchlanis	0.68	0.5	0.9	2.29	102.68	59.03	0.2	193.32	38.73	86.79	122.65	464.1	2.09	0.47	0.16	567000	79.2
20	28	1	NP	5	Euchlanis	0.65	0.54	0.88	1.54	95.14	54.06	0.41	124.76	51.22	118.49	118.2	351.95	1.29	0.7	0.13	451000	69.67
20	28	1	NP	6	Euchlanis	0.57	0.48	0.82	2.43	95.02	52.39	0.18	184.25	33.73	82.77	117.94	435.95	1.9	0.76	0.16	449000	63.75
20	28	1	NP	1	Euplotes	0.59	0.44	0.84	2.63	97.83	81.59	0.16	196.7	32.25	97.71	116.09	457.89	1.75	0.48	0.17	490000	65.15
20	28	1	NP	2	Euplotes	0.44	0.29	0.73	2.21	79.73	90.05	0.21	140.93	29.74	76.25	103.08	341.35	1.28	0.65	0.17	265000	44.81
20	28	1	NP	3	Euplotes	0.71	0.62	0.92	1.73	96.01	98.66	0.32	147.84	47.53	74.73	108.42	390.74	1.37	0.79	0.09	463000	73.04
20	28	1	NP	1	Pbursaria	0.36	0.26	0.63	1.63	59.7	141.78	0.36	79.94	29.13	94.63	82.12	218.14	1.31	0.65	0.22	111000	30.61
20	28	1	NP	2	Pbursaria	0.48	0.41	0.77	1.71	58.75	145.02	0.33	88.37	29.15	70.53	75.51	235.05	1.17	0.55	0.14	106000	36.01
20	28	1	NP	3	Pbursaria	0.62	0.68	0.89	1.17	30.68	221.24	1	29.63	29.63	55.93	37.94	118.51	1.06	0.82	0.09	15100	23
20	28	1	NP	4	Pbursaria	0.46	0.43	0.75	1.51	47.16	143.9	0.43	63.59	27.53	77.67	62.54	182.23	1.3	0.75	0.16	54900	27.08
20	28	1	NP	1	Halteria	0.95	0.78	0.96	1.6	33.83	77.65	0.38	53.27	20.1	115.23	36.02	146.75	1.2	0.65	0.11	20300	31
20	28	1	NP	2	Halteria	0.94	0.9	0.99	1.2	25.87	144.98	1	26.67	26.67	101.74	27.19	106.66	1.1	0.85	0.06	9070	24.45
20	28	1	NP	3	Halteria	0.97	0.73	0.95	1.81	30.53	107.76	0.3	54.02	15.99	107.58	32.68	140.02	1.25	0.53	0.13	14900	28.73
20	28	1	P	1	Pcaudatum	0.28	0	0.5	2.56	138.57	69.66	0.17	231.91	39.46	98.16	196.99	542.73	1.2	0.5	0.27	1390000	58.36
20	28	1	P	2	Pcaudatum	0.28	0	0.51	2.78	122.42	100.22	0.15	215.7	32.77	97.82	178.01	496.95	1.84	0.6	0.31	961000	52.92
20	28	1	P	3	Pcaudatum	0.24	0	0.43	2.59	124.28	68	0.17	202.61	34.01	105.23	176.41	473.25	1.52	0.54	0.34	1010000	41.44
20	28	1	P	4	Pcaudatum	0.34	0	0.6	2.43	143.13	46.92	0.18	248.8	45.66	102.63	198.52	588.91	1.61	0.43	0.22	1540000	69.09
20	28	1	P	5	Pcaudatum	0.22	0	0.41	2.26	143.84	74.57	0.2	207.44	42.26	79.61	208.11	499.39	1.24	0.72	0.32	1560000	46.72
20	28	1	P	6	Pcaudatum	0.29	0	0.52	1.85	132.17	91.31	0.28	177.01	49.97	96.05	190.52	453.95	1.86	0.76	0.3	1210000	52.04
20	28	1	P	7	Pcaudatum	0.27	0	0.49	2.44	127.26	102.8	0.18	206.78	37.66	91.75	182.56	488.88	1.28	0.85	0.27	1080000	51.89
20	28	1	P	8	Pcaudatum	0.22	0	0.42	2.82	160.5	153.33	0.15	254.17	37.84	68.85	239.78	584	1.27	0.67	0.36	2160000	48.32
20	28	1	P	9	Pcaudatum	0.26	0	0.48	2.45	152.14	122.29	0.18	243.15	44.11	79.84	220.67	574.53	1.16	0.84	0.28	1840000	58.44
20	28	1	P	10	Pcaudatum	0.32	0.06	0.57	1.84	115.02	58.75	0.29	160.66	45.89	105.23	158.43	413.1	1.09	0.81	0.22	797000	49.8
20	28	1	P	1	Paurelia	0.41	0.32	0.69	1.82	61.15	114.23	0.29	92.59	26.95	82.06	82.74	239.08	1.15	0.71	0.19	120000	31.91
20	28	1	P	1	Euplotes	0.66	0.58	0.9	1.82	102.59	69.07	0.29	163.87	47.7	110.36	123.25	423.13	1.71	0.68	0.11	565000	77.85
20	28	1	P	1	Unknown	0.34	0.18	0.54	2.21	60.02	122.96	0.21	97.28	20.61	104.19	81.76	235.78	1.22	0.36	0.27	113000	28.27
20	28	1	P	1	Halteria	0.89	0.9	0.99	1.14	37.56	59.52	1	35.72	35.72	126.83	39.86	142.87	1.07	0.91	0.04	27800	33.99
20	28	1	P	2	Halteria	0.91	0.78	0.96	1.85	33.93	87.36	0.28	61.02	17.29	111.49	35.36	156.63	1.27	0.66	0.12	20400	32.53
20	28	1	P	3	Halteria	0.93	0.87	0.99	1.23	31.4	98.89	1	31.57	31.57	106.43	33.86	126.27	1.1	0.7	0.06	16200	29.24
20	28	1	P	4	Halteria	0.94	0.61	0.93	2.43	37.95	72.23	0.18	81.51	14.99	109.29	41.07	192.99	1.42	0.47	0.14	28600	35.08
20	28	1	P	1	Colpidium	0.67	0.72	0.92	1.23	35.63	75.53	1	34.53	34.53	131.24	42.76	138.11	1.5	0.87	0.14	23700	26.58
20	28	1	P	2	Colpidium	0.66	0.71	0.91	1.23	31.11	67.58	1	30.51	30.51	127.79	38.48	122.02	1.08	0.82	0.09	15800	21.75
20	28	1	P	3	Colpidium	0.59	0.64	0.86	1.29	29.94	103.84	0.77	33.59	25.92	130.04	37.15	119.02	1.39	0.83	0.15	14100	19.57
20	28	2	NP	1	Paurelia	0.4	0.27	0.69	1.46	74.26	113.52	0.48	88.98	42.31	114.83	101.8	262.57	1.69	0.95	0.2	214000	37.68
20	28	2	NP	1	Euchlanis	0.72	0.42	0.86	2.27	113.55	66.84	0.2	187.77	38.07	110.82	129.45	451.68	1.44	0.44	0.23	766000	93.3
20	28	2	NP	1	Euplotes	0.87	0.52	0.93	2.85	121.86	64.42	0.15	255.89	37.62	102.48	142.5	587	1.86	0.49	0.16	947000	102.41
20	28	2	NP	1	Pbursaria	0.41	0.33	0.69	1.59	63	123.8	0.38	84.43	32.14	101.07	85.07	233.14	1.09	0.69	0.17	131000	33.34
20	28	2	NP	2	Pbursaria	0.49	0.4	0.78	1.53	74.66	90.56	0.42	97.72	41.17	100.79	96.76	277.78	1.99	0.78	0.22	218000	47.48
20	28	2	NP	1	Gastrotrich	0.54	0.16	0.6	5	87.73	81.11	0.07	235.06	17.22	110.47	106.49	504.55	1.93	0.41	0.27	354000	62.68
20	28	2	NP	2	Gastrotrich	0.27	0	0.44	2.32	75.09	119.62	0.2	114.63	22.48	103.28	105.85	274.2	1.24	0.32	0.34	222000	30.07
20	28	2	P	1	Frontonia	0.43	0.23	0.73	1.43	140.73	105.96	0.51	161.28	81.74	46.99	185.95	486.04	1.06	0.92	0.13	1460000	78.68
20	28	2	P	1	Pcaudatum	0.26	0	0.46	2.2	141.71	53.29	0.21	205.01	43.61	89.99	204.92	497.25	1.36	0.66	0.32	1490000	52.21
20	28	2	P	2	Pcaudatum	0.28	0	0.51	2.1	149.18	171.69	0.23	215.07	49.37	78.43	217.16	528.88	1.24	0.86	0.27	1740000	57.33
20	28	2	P	3	Pcaudatum	0.23	0	0.42	2.5	142.01	184.39	0.18	220.44	38.88	78.95	204.11	518.63	1.2	0.66	0.32	1500000	47.12
20	28	2	P	4	Pcaudatum	0.25	0	0.47	2.27	164.88	137.5	0.2	247.96	50.45	62.99	235.81	596.83	1.14	0.72	0.28	2350000	60.02
20	28	2	P	5	Pcaudatum	0.25	0	0.46	2.66	160.18	140.18	0.16	263.9	42.61	70.32	232.32	613.03	1.21	0.63	0.3	2150000	57.9
20	28	2	P	1	Paurelia	0.33	0.14	0.6	1.76	80.31	138.2	0.31	111.89	34.65	86.5	111.88	293.08	1.76	0.82	0.26	271000	36.83
20	28	2	P	2	Paurelia	0.34	0.15	0.59	1.94	83.53	86.81	0.26	124.56	32.48	89.46	113.25	314.08	1.37	0.75	0.24	305000	42.98
20	28	2	P	3	Paurelia	0.39	0.27	0.67	1.63	73.02	161.93	0.36	98.49	35.64	74.99	100.99	268.26	1.09	0.79	0.18	204000	38.2
20	28	2	P	4	Paurelia	0.36	0.21	0.61	1.78	68.62	154.94	0.3	98.26	29.77	85.91	93.3	256.05	1.3	0.73	0.22	169000	32.29
20	28	2	P	5	Paurelia	0.3	0.09	0.54	1.73	75.7	114.91	0.32	101.13	32.35	99.88	106.67	266.96	1.35	0.77	0.26	227000	29.5
20	28	2	P	6	Paurelia	0.31	0.13	0.55	1.76	70.3	106.62	0.31	95.69	29.7	85.09	99.71	250.78	1.52	0.67	0.28	182000	29.49
20	28	2	P	1	Euplotes	0.74	0.71	0.95	1.68	100.87	49.29	0.34	154.08	52.37	109.1	117.28	412.89	1.5	0.74	0.07	537000	81.72
20	28	2	P	2	Euplotes	0.76	0.68	0.95	2.1	119.9	97.79	0.23	210.78	48.38	110.26	144.55	518.31	2.32	0.82	0.15	903000	96.33
20	28	2	P	3	Euplotes	0.58	0.38	0.77	2.83	103.79	84.62	0.15	204.24	30.34	86.18	122.55	469.16	1.45	0.47	0.21	585000	74.39
20	28	2	P	1	Pbursaria	0.44	0.27	0.73	1.8	90.32	42.45	0.3	136.96	40.59	106.75	118.31	355.11	1.18	0.79	0.14	386000	51.21
20	28	2	P	2	Pbursaria	0.54	0.54	0.82	1.57	41.6	101.93	0.39	61.05	24.07	71.62	53.68	170.23	1.16	0.72	0.12	37700	28.28
20	28	2	P	3	Pbursaria	0.56	0.53	0.83	1.51	49.44	85.23	0.43	66.5	28.86	87.41	63.11	190.72	1.11	0.69	0.14	63300	35.3
20	28	2	P	4	Pbursaria	0.54	0.55	0.83	1.26	41.73	129.33	1	38.72	38.72	50.38	54.78	154.87	1.06	0.8	0.11	38000	26.25
20	28	2	P	1	Halteria	0.79	0.76	0.95	1.92	43.46	88.77	0.27	78.21	20.77	115.71	49.76	197.96	1.29	0.8	0.11	43000	37.18
20	28	2	P	2	Halteria	0.98	0.85	0.98	1.34	27.71	135.03	0.64	35.51	22.68	106.19	29.64	116.39	1.34	0.76	0.12	11100	26.57
20	28	2	P	3	Halteria	0.91	0.85	0.98	1.32	28.2	141.04	0.67	34.96	23.49	95.12	30.03	116.9	1.12	0.79	0.09	11700	25.83
20	28	2	P	4	Halteria	0.87	0.77	0.96	1.66	38.18	64.82	0.35	62.04	21.65	116.12	40.36	167.39	1.23	0.68	0.09	29100	35.28
20	28	2	P	5	Halteria	0.96	0.8	0.97	1.57	29.99	157.11	0.39	47.12	18.58	87.7	32.24	131.39	1.19	0.63	0.11	14100	28.46
20	28	2	P	6	Halteria	0.89	0.79	0.96	1.73	32.48	119.61	0.32	54.23	17.47	91.19	35.36	143.39	1.21	0.68	0.14	17900	27.6
20	28	2	P	7	Halteria	0.84	0.82	0.97	1.19	30.12	132.68	1	29.54	29.54	99.9	35.13	118.15	1.07	0.77	0.08	14300	26.25
20	28	2	P	8	Halteria	0.89	0.79	0.98	1.39	35.78	88.82	0.55	47.73	26.16	106.19	38.83	147.78	1.15	0.64	0.07	24000	32.17
20	28	2	P	9	Halteria	0.92	0.84	0.98	1.48	31.75	147.27	0.46	44.93	20.58	88.57	36.43	131.02	1.28	0.77	0.15	16800	28.28
20	28	2	P	10	Halteria	0.93	0.87	0.98	1.25	30.38	125.26	1	30.42	30.42	93	33.08	121.66	1.09	0.83	0.08	14700	26.73
20	28	2	P	1	Gastrotrich	0.3	0.14	0.53	1.84	66.08	91.63	0.29	92.95	26.72	95.14	92.2	239.35	1.18	0.68	0.26	151000	26.63
20	28	3	NP	1	Paurelia	0.31	0.12	0.55	1.91	65.22	131.3	0.27	95.23	25.45	95.76	92.53	241.36	1.32	0.8	0.27	145000	27.64
20	28	3	NP	2	Paurelia	0.42	0.3	0.7	1.99	80.03	67.44	0.25	128.33	32.1	108.76	106.34	320.87	1.44	0.75	0.2	268000	43.28
20	28	3	NP	3	Paurelia	0.47	0.36	0.76	1.43	80.52	54.28	0.5	96.3	48.22	118.17	104.75	289.05	1.35	0.87	0.14	273000	46.02
20	28	3	NP	4	Paurelia	0.38	0.26	0.66	1.82	72.75	154.87	0.29	108.27	31.53	85.33	99.04	279.59	1.14	0.77	0.19	202000	38.49
20	28	3	NP	5	Paurelia	0.33	0.11	0.53	3.49	65.14	85.18	0.11	142.81	16.15	97.75	89.44	317.92	1.62	0.4	0.29	145000	31.6
20	28	3	NP	1	Euchlanis	0.57	0.47	0.83	2.33	96.24	78	0.2	178.84	35	95.53	119.25	427.68	1.56	0.71	0.15	467000	70.87
20	28	3	NP	2	Euchlanis	0.61	0.5	0.86	1.83	81.38	112.05	0.29	127.54	37.03	78.5	97.65	329.14	1.21	0.63	0.13	282000	61.28
20	28	3	NP	3	Euchlanis	0.63	0.5	0.84	2.09	64.61	108.05	0.23	113.34	26.24	102.67	78.43	279.17	1.38	0.59	0.16	141000	45.22
20	28	3	NP	4	Euchlanis	0.65	0.38	0.82	2.66	102.24	97.04	0.16	197.67	31.89	79.3	127.33	459.13	1.36	0.51	0.19	560000	81.17
20	28	3	NP	1	Euplotes	0.71	0.67	0.94	1.56	86.64	117.16	0.4	121.74	48.5	97.08	101.66	340.47	1.52	0.8	0.09	341000	71.12
20	28	3	NP	2	Euplotes	0.65	0.49	0.87	2.72	92.7	79.86	0.16	199.04	31.14	96.15	110.49	460.37	2.16	0.52	0.14	417000	70.24
20	28	3	NP	3	Euplotes	0.7	0.64	0.93	1.79	114.79	72.45	0.3	181.92	54.89	111.94	136.68	473.62	1.76	0.78	0.09	792000	90.34
20	28	3	NP	1	Pbursaria	0.43	0.33	0.72	1.5	66.09	164.32	0.44	83.51	36.83	109.24	88.44	240.69	1.85	0.67	0.21	151000	39.11
20	28	3	NP	2	Pbursaria	0.44	0.39	0.74	1.41	56.58	154.85	0.53	67.49	35.84	80	74.99	206.66	1.24	0.87	0.15	94900	31.83
20	28	3	NP	1	Gastrotrich	0.29	0.1	0.47	2.38	69.61	159.8	0.19	112.94	21.3	105.37	96.38	268.47	1.2	0.43	0.31	177000	30.33
20	28	3	P	1	Pcaudatum	0.26	0	0.47	2.21	159.41	155.73	0.21	227.93	48.1	68.76	236.64	552.08	1.11	0.71	0.3	2120000	56.25
20	28	3	P	2	Pcaudatum	0.33	0	0.55	3.33	131.77	56.77	0.12	271.8	32.64	103.33	180.05	608.88	1.82	0.5	0.26	1200000	62.14
20	28	3	P	3	Pcaudatum	0.37	0.19	0.64	2.33	117.41	40.54	0.2	203.21	39.75	97.67	159.98	485.92	1.39	0.85	0.2	847000	57.66
20	28	3	P	4	Pcaudatum	0.31	0.05	0.57	2	100.2	154.6	0.25	149.48	36.97	81.86	143.25	372.9	1.29	0.75	0.24	527000	43.74
20	28	3	P	1	Paurelia	0.31	0.07	0.54	1.9	90.06	48.08	0.27	128.15	34.55	96.85	125.44	325.41	1.26	0.6	0.25	382000	36.98
20	28	3	P	2	Paurelia	0.3	0.04	0.55	1.69	96.74	96.6	0.34	124.58	41.9	94.79	134.63	332.96	1.27	0.87	0.24	474000	36.75
20	28	3	P	3	Paurelia	0.35	0.17	0.62	1.63	89.19	96.48	0.36	115.04	41.54	83.87	125.93	313.16	1.35	0.79	0.22	372000	41.45
20	28	3	P	4	Paurelia	0.36	0.2	0.63	1.54	77.1	66.69	0.41	96.03	39.58	97.86	104.76	271.2	1.21	0.83	0.2	240000	35.16
20	28	3	P	5	Paurelia	0.34	0.15	0.6	1.76	98.76	101.47	0.31	133.46	41.25	86.48	131.11	349.43	1.27	0.78	0.23	504000	43.82
20	28	3	P	6	Paurelia	0.3	0.08	0.55	1.76	83.75	107.17	0.31	113.2	35.34	98.35	117.73	297.08	1.41	0.85	0.26	308000	33.64
20	28	3	P	7	Paurelia	0.35	0.15	0.61	1.59	85.7	92.69	0.38	108.66	41.78	89.3	117.14	300.9	1.68	0.82	0.24	330000	38.85
20	28	3	P	8	Paurelia	0.36	0.17	0.61	2.22	77.89	130.02	0.21	130.61	27.49	86.69	103.55	316.2	1.31	0.62	0.23	247000	36.75
20	28	3	P	9	Paurelia	0.44	0.21	0.7	3.84	104.11	43.73	0.1	250.82	25.17	103.07	138.3	551.98	2.13	0.54	0.22	591000	57.14
20	28	3	P	10	Paurelia	0.31	0.08	0.56	1.82	90.1	78.72	0.29	124.27	36.27	93.48	127.26	321.08	1.44	0.68	0.25	383000	37.05
20	28	3	P	11	Paurelia	0.32	0.09	0.57	1.75	92.95	123.71	0.31	124.32	38.93	83.24	131.96	326.5	1.36	0.76	0.25	420000	39.59
20	28	3	P	1	Euchlanis	0.44	0.25	0.68	2.07	79.66	88.59	0.23	126.7	29.68	69.49	108.17	312.74	1.17	0.49	0.22	265000	43.97
20	28	3	P	1	Euplotes	0.55	0.46	0.84	1.69	101.09	125	0.34	145.86	49.02	73.08	126.97	389.77	1.34	0.75	0.13	541000	71.24
20	28	3	P	2	Euplotes	0.6	0.51	0.87	2.01	119.95	85.82	0.25	202.14	49.74	86.91	145.49	503.77	2.33	0.85	0.16	904000	84.75
20	28	3	P	1	Pbursaria	0.49	0.45	0.78	1.36	55.77	148.66	0.6	63.27	38.19	64.23	73.89	202.93	1.06	0.76	0.13	90800	34.44
20	28	3	P	2	Pbursaria	0.54	0.5	0.83	1.31	60.01	115.96	0.73	63	45.68	66.26	75.13	217.36	1.06	0.76	0.1	113000	38.25
20	28	3	P	1	Halteria	0.97	0.85	0.98	1.29	27.05	169.71	0.78	31.13	24.14	85.82	28.45	110.54	1.1	0.76	0.11	10400	25.6
20	28	3	P	2	Halteria	0.95	0.8	0.97	1.6	28.71	141.08	0.38	45.04	17.04	96.48	30.86	124.15	1.17	0.65	0.15	12400	26.09
20	28	3	P	3	Halteria	0.84	0.65	0.91	2.44	39.22	76.83	0.18	81.92	14.94	113.23	41.32	193.72	1.38	0.5	0.17	31600	36.63
20	28	3	P	4	Halteria	0.86	0.77	0.96	2.14	35.25	70.37	0.22	70.32	15.68	114.28	37.2	171.99	1.46	0.64	0.14	22900	32.81
20	28	3	P	5	Halteria	0.94	0.73	0.95	2.1	33.95	102.63	0.23	65.45	14.99	108.97	38.53	160.87	1.3	0.63	0.16	20500	29.19
20	28	3	P	6	Halteria	0.9	0.84	0.98	1.4	28.43	147.29	0.54	38.56	20.77	92.42	31	118.66	1.13	0.73	0.11	12000	26.09
20	28	3	P	7	Halteria	0.96	0.75	0.95	1.99	38.96	76.93	0.25	71.52	17.84	110.68	41.06	178.72	1.29	0.69	0.14	31000	36.46
20	28	3	P	8	Halteria	0.93	0.75	0.96	1.76	40.76	73	0.31	68.75	21.3	114.43	43.05	180.11	1.25	0.65	0.11	35400	36.75
20	28	3	P	9	Halteria	0.78	0.82	0.95	1.38	27.27	143.43	0.56	36.77	20.62	101.35	31.05	114.78	1.27	0.75	0.12	10600	22.15
20	28	3	P	10	Halteria	0.87	0.72	0.94	1.89	31.86	90.37	0.27	57.26	15.68	111.87	35.12	145.87	1.25	0.57	0.15	16900	29.23
20	28	3	P	11	Halteria	0.99	0.85	0.98	1.31	26.85	165.77	0.73	31.99	23.28	89.54	29.86	110.54	1.24	0.73	0.12	10100	25.16
20	28	3	P	12	Halteria	0.76	0.76	0.94	1.4	32.23	95.15	0.53	43.07	22.88	108.24	39.06	131.9	1.13	0.79	0.11	17500	24.75
20	28	3	P	13	Halteria	0.94	0.86	0.99	1.39	29.8	162.92	0.56	40.55	22.58	89.64	31.24	126.27	1.28	0.73	0.09	13900	27.75
20	28	3	P	1	Gastrotrich	0.3	0.07	0.5	2.63	75.25	87.23	0.16	131.13	21.52	126.28	99.28	305.29	1.32	0.58	0.3	223000	33.16
20	28	3	P	2	Gastrotrich	0.3	0.07	0.52	2.18	85.13	73.09	0.22	132.35	28.59	119.93	117.36	321.9	1.14	0.6	0.26	323000	35.29
20	32	1	NP	1	Pcaudatum	0.26	0	0.47	2.37	146.81	111.12	0.19	229.99	43.67	70.41	209.25	547.32	1.15	0.82	0.28	1660000	54.75
20	32	1	NP	2	Pcaudatum	0.31	0.06	0.56	1.91	97.98	196.09	0.27	139.83	37.57	64.05	139.05	354.8	1.21	0.84	0.24	493000	40.88
20	32	1	NP	1	Paurelia	0.28	0.03	0.51	1.99	79.67	158.04	0.25	116.82	29.1	79.6	113.45	291.84	1.1	0.65	0.26	265000	32.25
20	32	1	NP	2	Paurelia	0.35	0.17	0.62	1.6	86.62	73.88	0.38	110.28	41.72	68.52	118.86	304.01	1.12	0.78	0.2	340000	41.94
20	32	1	NP	3	Paurelia	0.35	0.2	0.59	1.94	63.34	154.26	0.26	96.88	25.22	90.91	88.31	244.2	1.14	0.51	0.23	133000	31.6
20	32	1	NP	4	Paurelia	0.37	0.19	0.63	1.62	79.48	103.93	0.37	103.32	37.87	83.34	109.71	282.38	1.44	0.66	0.22	263000	38.24
20	32	1	NP	5	Paurelia	0.3	0.08	0.53	1.83	77.32	91.85	0.29	107.03	30.9	92.68	108.3	275.87	1.34	0.7	0.27	242000	32.16
20	32	1	NP	6	Paurelia	0.37	0.25	0.64	1.63	66.07	141.53	0.36	87.96	31.98	94.86	92.25	239.87	1.31	0.88	0.21	151000	30.57
20	32	1	NP	7	Paurelia	0.34	0.16	0.6	1.59	76.99	98.52	0.38	97.76	37.58	84.33	106.75	270.69	1.22	0.9	0.21	239000	32.55
20	32	1	NP	1	Euchlanis	0.53	0.5	0.8	1.53	53.31	131.6	0.42	71.96	30.21	78.72	66.75	204.32	1.11	0.66	0.14	79300	33.97
20	32	1	NP	2	Euchlanis	0.56	0.49	0.81	1.94	64.32	79.15	0.26	104.78	27.38	103.09	80.93	264.32	1.27	0.53	0.17	139000	43.5
20	32	1	NP	1	Pbursaria	0.47	0.42	0.77	1.33	64.01	160.83	0.65	69.23	44.88	73.7	82.2	228.23	1.05	0.89	0.12	137000	37.2
20	32	1	NP	1	Gastrotrich	0.26	0.04	0.45	2.49	71.7	132.98	0.18	119.51	21.16	110.68	102.3	281.35	1.34	0.63	0.31	193000	28.69
20	32	1	NP	1	Coleps	0.42	0.41	0.71	1.58	41.42	164.41	0.39	58.17	22.7	91.51	56.59	161.75	1.11	0.78	0.17	37200	21.6
20	32	1	NP	2	Coleps	0.53	0.55	0.81	1.47	38.08	121.93	0.47	50.75	23.76	111.45	48.94	149.02	1.37	0.8	0.18	28900	25.6
20	32	1	NP	3	Coleps	0.48	0.42	0.74	2.11	45.13	78.76	0.23	80.88	18.36	103.44	59.18	198.48	1.37	0.46	0.2	48100	26.15
20	32	1	NP	4	Coleps	0.47	0.46	0.72	1.82	35.42	91.48	0.29	58.59	17.17	103.18	45.77	151.51	1.19	0.58	0.18	23300	23.21
20	32	1	NP	5	Coleps	0.5	0.52	0.79	1.35	37.6	150.8	0.62	44.21	27.48	82.04	50.4	143.39	1.07	0.81	0.13	27800	22.77
20	32	1	NP	6	Coleps	0.41	0.38	0.69	1.82	42.37	115.45	0.29	67.78	19.72	97.78	57.14	174.99	1.17	0.67	0.19	39800	23.2
20	32	1	NP	7	Coleps	0.56	0.58	0.84	1.35	37.62	153.84	0.61	45.27	27.49	66.68	49.07	145.51	1.09	0.75	0.12	27900	24.75
20	32	1	NP	8	Coleps	0.71	0.69	0.93	1.6	36.74	164.43	0.38	57.36	21.57	52.33	43.12	157.87	1.2	0.64	0.1	26000	28.69
20	32	1	NP	9	Coleps	0.68	0.73	0.92	1.32	30.59	162.76	0.69	36.26	25.2	69.43	35.14	122.9	1.1	0.88	0.11	15000	24.75
20	32	1	NP	10	Coleps	0.48	0.51	0.77	1.42	37.78	151.52	0.52	47.85	24.83	65.81	48.52	145.36	1.08	0.85	0.15	28200	22.21
20	32	1	NP	11	Coleps	0.54	0.57	0.83	1.28	36.71	134.93	0.92	36.15	33.43	72.11	46.28	139.15	1.06	0.83	0.12	25900	23.51
20	32	1	NP	12	Coleps	0.66	0.49	0.81	1.9	40.86	99.65	0.27	69.27	18.78	82.67	47.95	176.08	1.22	0.44	0.17	35700	35.25
20	32	1	NP	13	Coleps	0.56	0.59	0.83	1.56	36.92	138.32	0.4	53.9	21.41	68.41	45.82	150.63	1.14	0.69	0.14	26400	27.82
20	32	1	NP	14	Coleps	0.51	0.53	0.8	1.43	36.6	152.24	0.51	47.1	23.79	64.45	48.96	141.78	1.08	0.77	0.15	25700	21.75
20	32	1	NP	15	Coleps	0.52	0.55	0.81	1.37	37.29	166.47	0.57	45.8	26.33	58.29	47.77	144.27	1.09	0.78	0.13	27100	22.95
20	32	1	P	1	Pcaudatum	0.33	0.09	0.59	1.84	102.5	42.6	0.29	145.22	41.69	106.26	141.01	373.83	1.3	0.87	0.22	564000	44.47
20	32	1	P	1	Paurelia	0.35	0.19	0.62	1.73	75.67	195.53	0.32	105.33	33.92	90.27	104.45	278.5	1.37	0.84	0.22	227000	37.08
20	32	1	P	2	Paurelia	0.44	0.44	0.71	2.01	36.36	121.16	0.25	62.85	15.47	107.77	49.23	156.63	1.2	0.54	0.22	25200	19.86
20	32	1	P	3	Paurelia	0.32	0.09	0.58	1.78	88.62	105.01	0.31	120.26	36.71	105.43	125.8	313.93	1.32	0.75	0.25	364000	37.49
20	32	1	P	4	Paurelia	0.31	0.11	0.54	2.1	72.16	156.51	0.23	111.66	25.47	94.78	101.5	274.26	1.35	0.57	0.27	197000	30
20	32	1	P	5	Paurelia	0.29	0.08	0.53	1.87	77.04	180.39	0.28	109.33	30.34	100.61	109.19	279.32	1.67	0.82	0.28	239000	31.94
20	32	1	P	6	Paurelia	0.44	0.49	0.72	1.33	32.68	192.82	0.65	37.32	24.41	93.34	43.72	123.48	1.04	0.82	0.16	18300	17.02
20	32	1	P	7	Paurelia	0.32	0.11	0.55	2.36	82.11	135.86	0.19	136.12	26.1	87.51	114.69	324.44	1.25	0.64	0.27	290000	38.9
20	32	1	P	1	Euchlanis	0.54	0.46	0.79	1.61	52.56	85.28	0.37	74.5	27.67	83.67	67.88	204.32	1.13	0.6	0.15	76000	35.62
20	32	1	P	2	Euchlanis	0.67	0.62	0.89	1.49	48.99	69.85	0.45	66.31	29.93	89.7	58.88	192.48	1.13	0.59	0.11	61600	36.75
20	32	1	P	3	Euchlanis	0.48	0.27	0.7	2.3	86.42	136.43	0.2	144.15	28.64	58.99	117.93	345.59	1.2	0.51	0.24	338000	50.29
20	32	1	P	4	Euchlanis	0.43	0.36	0.7	1.57	52.97	123.23	0.39	71.21	28.02	89.78	71.64	198.48	1.09	0.64	0.18	77800	28.15
20	32	1	P	5	Euchlanis	0.46	0.29	0.72	2.25	90.15	110.02	0.21	150.46	30.9	85.93	121.69	362.71	1.21	0.67	0.22	384000	54.23
20	32	1	P	6	Euchlanis	0.63	0.57	0.87	1.67	59.26	100.5	0.35	87.37	30.23	112.22	72.68	235.2	1.32	0.65	0.14	109000	39.75
20	32	1	P	7	Euchlanis	0.59	0.3	0.76	4.33	101.25	51.03	0.09	265.8	23.09	103.26	121.28	577.79	1.88	0.55	0.2	544000	71.92
20	32	1	P	1	Unknown	0.5	0.42	0.78	1.94	70.05	83.14	0.26	114.3	29.78	88.36	90.91	288.17	1.22	0.71	0.16	180000	43.85
20	32	1	P	1	Coleps	0.48	0.49	0.76	1.42	38.07	162.15	0.51	48.19	24.75	56.64	49.76	145.87	1.08	0.7	0.15	28900	21.66
20	32	1	P	2	Coleps	0.44	0.44	0.72	1.54	35.75	148.23	0.41	50.12	20.52	98.36	49.23	141.27	1.23	0.71	0.19	23900	18.75
20	32	1	P	3	Coleps	0.39	0.38	0.66	1.53	38.95	98.89	0.42	51.75	21.52	93.66	52.45	146.54	1.06	0.69	0.21	30900	17.05
20	32	1	P	4	Coleps	0.54	0.58	0.83	1.4	36.14	158.1	0.54	46.25	25.01	64.05	46.08	142.51	1.1	0.76	0.12	24700	23.25
20	32	1	P	5	Coleps	0.41	0.42	0.69	1.73	38.47	168.37	0.32	58.21	18.78	91.81	51.21	153.99	1.13	0.67	0.21	29800	19.14
20	32	1	P	6	Coleps	0.62	0.65	0.88	1.3	37.26	175.65	0.76	40.34	30.73	50.62	46.8	142.15	1.07	0.79	0.11	27100	26.79
20	32	2	NP	1	Pcaudatum	0.38	0.24	0.66	1.64	76.02	167.27	0.36	102.47	36.78	91.64	103.94	278.5	1.28	0.87	0.19	230000	37.69
20	32	2	NP	2	Pcaudatum	0.48	0.36	0.77	1.54	82.11	41.97	0.41	107.88	44.17	111.19	108.3	304.11	1.11	0.61	0.13	290000	49.12
20	32	2	NP	3	Pcaudatum	0.34	0.17	0.61	1.91	80.82	111.58	0.27	119.21	31.86	97.38	112.92	302.14	1.22	0.78	0.23	276000	37.57
20	32	2	NP	4	Pcaudatum	0.43	0.16	0.66	3.6	98	44.11	0.11	229.17	24.94	114.01	127.69	508.22	1.89	0.49	0.21	493000	55.84
20	32	2	NP	5	Pcaudatum	0.3	0.08	0.52	2.42	92.22	181.41	0.18	148.93	27.51	66.04	127.66	352.89	1.15	0.52	0.29	411000	45.77
20	32	2	NP	1	Paurelia	0.49	0.48	0.77	1.62	39.63	128.2	0.37	59.05	21.57	96.29	51.27	161.23	1.15	0.68	0.15	32600	25.77
20	32	2	NP	2	Paurelia	0.44	0.44	0.74	1.53	39.7	178.81	0.42	54.25	22.56	93.36	55.4	153.63	1.21	0.82	0.19	32800	23.25
20	32	2	NP	3	Paurelia	0.33	0.17	0.57	2.34	68.95	120	0.19	119.28	23.13	84.73	94.42	284.81	1.22	0.63	0.24	172000	35.02
20	32	2	NP	4	Paurelia	0.4	0.39	0.68	1.65	40.33	116.5	0.35	58.72	20.73	101.81	53.68	158.9	1.11	0.64	0.19	34300	21.75
20	32	2	NP	5	Paurelia	0.45	0.44	0.74	1.56	42.38	113.65	0.4	59.14	23.78	102.33	56.59	165.84	1.25	0.77	0.17	39900	26.38
20	32	2	NP	6	Paurelia	0.51	0.46	0.78	1.85	43.67	81.38	0.28	73.18	20.75	100.63	55.4	187.87	1.53	0.53	0.18	43600	29.68
20	32	2	NP	7	Paurelia	0.32	0.17	0.57	2.06	64.11	126.78	0.24	101.64	24.09	84.88	89.58	251.44	1.28	0.81	0.24	138000	29.11
20	32	2	NP	1	Euchlanis	0.55	0.44	0.81	1.86	65.93	98.67	0.28	105.39	29.7	96.44	80.75	270.17	1.21	0.53	0.14	150000	42.74
20	32	2	NP	2	Euchlanis	0.43	0.1	0.55	3.04	118.59	70.94	0.13	216.35	29.12	103.26	149.09	490.95	1.38	0.15	0.31	873000	66.4
20	32	2	NP	3	Euchlanis	0.69	0.56	0.9	2.52	93.11	58.06	0.17	183.8	32.09	82.65	110.33	431.77	1.68	0.65	0.16	423000	74.72
20	32	2	NP	1	Halteria	0.93	0.8	0.97	1.67	31.7	106.46	0.34	53.5	18.38	98.32	34.38	143.75	1.24	0.6	0.1	16700	29.25
20	32	2	NP	1	Unknown	0.35	0.05	0.59	2.36	127.46	96.25	0.19	213.62	40.93	87.32	171.35	509.1	1.22	0.54	0.23	1080000	68.55
20	32	2	NP	1	Coleps	0.5	0.51	0.79	1.67	40.14	121.71	0.34	60.81	20.87	78.61	53.17	163.36	1.15	0.72	0.17	33900	24.01
20	32	2	NP	2	Coleps	0.58	0.64	0.86	1.39	32.81	151.13	0.56	42.33	23.55	62.56	40.63	131.75	1.11	0.8	0.12	18500	21.53
20	32	2	NP	3	Coleps	0.54	0.57	0.82	1.39	36.54	126.31	0.54	46.55	25.33	73.68	47.04	143.75	1.1	0.69	0.12	25500	24.02
20	32	2	NP	4	Coleps	0.44	0.48	0.73	1.43	36.13	203.88	0.5	45.75	22.87	62.32	51.03	137.23	1.06	0.81	0.18	24700	18.18
20	32	2	NP	5	Coleps	0.53	0.53	0.81	1.52	39.64	125.16	0.43	55.98	23.83	71.45	49.73	159.63	1.14	0.63	0.13	32600	25.18
20	32	2	NP	6	Coleps	0.59	0.67	0.87	1.17	27.52	174.19	1	26.89	26.89	78.19	34.75	107.54	1.19	0.84	0.11	10900	18.04
20	32	2	NP	7	Coleps	0.46	0.49	0.75	1.51	35.81	168.31	0.44	49.57	21.6	60.94	46.73	142.36	1.11	0.7	0.16	24000	20.15
20	32	2	NP	8	Coleps	0.49	0.53	0.79	1.33	35.26	171.97	0.67	40.5	27.05	66.19	46.73	135.11	1.07	0.82	0.13	23000	22.39
20	32	2	NP	9	Coleps	0.53	0.55	0.81	1.85	37.2	125.6	0.28	63.5	18	97.35	47.13	162.99	1.33	0.56	0.17	27000	26.56
20	32	2	NP	10	Coleps	0.49	0.48	0.77	1.97	43.49	145.71	0.25	74.24	18.82	52.7	54.67	186.11	1.22	0.72	0.19	43100	26.34
20	32	2	NP	11	Coleps	0.46	0.49	0.76	1.4	36.65	184.21	0.53	45.75	24.44	58.8	48.32	140.39	1.07	0.74	0.15	25800	20.62
20	32	2	NP	12	Coleps	0.51	0.54	0.8	1.43	35.1	180.07	0.51	45.6	23.09	70.11	47.76	137.39	1.09	0.77	0.15	22600	21.99
20	32	2	NP	13	Coleps	0.5	0.56	0.8	1.33	34.98	177.51	0.67	39.84	26.66	70.22	45.84	132.99	1.06	0.83	0.14	22400	22.33
20	32	2	NP	14	Coleps	0.39	0.37	0.66	1.68	42.21	115.46	0.34	61.2	20.92	94.3	57.82	164.23	1.11	0.66	0.2	39400	20.67
20	32	2	NP	15	Coleps	0.52	0.57	0.82	1.27	34.55	181.81	1	33.07	33.07	85.36	44.61	132.27	1.2	0.87	0.13	21600	20.93
20	32	2	NP	16	Coleps	0.41	0.42	0.69	1.52	37.02	169.33	0.43	50	21.33	95.2	49.34	142.66	1.39	0.73	0.22	26600	19.17
20	32	2	NP	17	Coleps	0.43	0.42	0.72	1.69	40.98	140.86	0.33	61.26	20.49	99.6	56.25	163.51	1.34	0.81	0.21	36000	22.62
20	32	2	NP	18	Coleps	0.52	0.54	0.8	1.59	38.08	158.85	0.38	56.36	21.52	91.27	49.34	155.75	1.15	0.64	0.15	28900	24.75
20	32	2	NP	19	Coleps	0.43	0.48	0.71	1.48	37.18	174.95	0.46	48.53	22.21	89.36	49.9	141.48	1.42	0.79	0.22	26900	19.15
20	32	2	P	1	Frontonia	0.51	0.32	0.79	1.47	161.06	43.27	0.47	195.21	90.98	120.03	204.88	572.37	2.74	0.68	0.16	2190000	108.99
20	32	2	P	1	Pcaudatum	0.33	0.14	0.58	1.85	87.04	141.14	0.28	125.59	35.42	97.4	120.17	322.01	1.29	0.83	0.23	345000	36.12
20	32	2	P	1	Paurelia	0.39	0.26	0.65	2.19	59.61	138.61	0.21	103.37	22.09	95.26	82.77	250.93	1.71	0.68	0.25	111000	32.18
20	32	2	P	2	Paurelia	0.42	0.29	0.71	1.53	77.24	44.22	0.42	98.67	41.64	119.6	102.01	280.62	1.09	0.76	0.15	241000	41.32
20	32	2	P	3	Paurelia	0.46	0.36	0.75	1.68	76.93	41.62	0.34	110.28	37.68	123.19	100.27	295.93	1.57	0.72	0.16	238000	44.25
20	32	2	P	4	Paurelia	0.36	0.27	0.63	2.09	55.14	112.5	0.23	92.08	21.28	101.32	76.6	226.72	1.2	0.67	0.22	87800	27.75
20	32	2	P	5	Paurelia	0.31	0.17	0.55	1.91	61.56	122.52	0.27	90.71	24.41	95.2	85.47	230.24	1.17	0.7	0.25	122000	24.45
20	32	2	P	6	Paurelia	0.47	0.37	0.76	1.67	76.62	43.21	0.34	108.9	37.56	126.69	99.75	292.93	1.21	0.72	0.15	236000	44.12
20	32	2	P	7	Paurelia	0.41	0.31	0.69	1.65	61.87	83.92	0.35	85.66	30.28	109.45	84.06	231.9	1.1	0.68	0.18	124000	32.11
20	32	2	P	8	Paurelia	0.38	0.25	0.66	1.47	65.79	115.84	0.46	79.21	36.53	84.71	91.2	231.48	1.34	0.83	0.21	149000	30.75
20	32	2	P	9	Paurelia	0.36	0.28	0.62	2	57.82	109.03	0.25	92.27	22.87	95.15	80.65	230.29	1.16	0.74	0.22	101000	27.65
20	32	2	P	10	Paurelia	0.39	0.25	0.65	1.83	68.29	128.6	0.29	102.22	29.45	94.27	93.66	263.35	1.49	0.58	0.22	167000	35.06
20	32	2	P	1	Euchlanis	0.68	0.55	0.89	2.13	100.76	60.6	0.22	177.32	39.7	88.96	117.94	434.04	1.37	0.71	0.13	536000	78.58
20	32	2	P	2	Euchlanis	0.5	0.33	0.76	2.32	92.01	91.35	0.2	158.79	31.2	77.86	121.19	379.99	1.29	0.66	0.21	408000	56.71
20	32	2	P	3	Euchlanis	0.46	0.27	0.68	2.18	87.44	65.8	0.22	146.16	31.57	97.25	111.85	355.47	1.4	0.58	0.21	350000	57.43
20	32	2	P	4	Euchlanis	0.57	0.51	0.82	1.64	58.22	118.89	0.36	83.88	30.18	100.5	71.23	228.11	1.22	0.66	0.14	103000	38.01
20	32	2	P	5	Euchlanis	0.66	0.53	0.86	1.86	64.36	73.49	0.28	102.97	29.04	101.72	78.8	264.02	1.36	0.51	0.15	140000	47.1
20	32	2	P	6	Euchlanis	0.51	0.18	0.62	2.39	86.22	108.97	0.19	147.34	27.66	88.13	104.04	349.99	1.31	0.26	0.25	336000	57.29
20	32	2	P	1	Pbursaria	0.4	0.3	0.65	1.98	53.81	176.36	0.25	86.25	21.73	89.49	71.57	215.96	1.33	0.59	0.23	81600	30.9
20	32	2	P	2	Pbursaria	0.42	0.37	0.71	1.58	53.11	131.92	0.39	71.75	28.04	86.3	72.16	199.57	1.09	0.81	0.17	78500	28.05
20	32	2	P	1	Halteria	0.89	0.82	0.98	1.41	33.82	84.01	0.52	46.37	24.26	118.41	36.85	141.27	1.15	0.69	0.08	20300	30.64
20	32	2	P	1	Coleps	0.44	0.45	0.72	1.69	36.69	179.66	0.33	56.11	18.77	105.48	50.24	149.75	1.14	0.71	0.19	25900	20.39
20	32	2	P	2	Coleps	0.39	0.42	0.67	1.53	35.54	159.31	0.42	47.89	20.11	98.2	49.12	135.99	1.43	0.75	0.26	23500	16.08
20	32	2	P	3	Coleps	0.43	0.43	0.72	1.72	39.88	106	0.33	60.71	19.83	101.45	52.14	161.08	1.4	0.62	0.21	33200	24.45
20	32	2	P	4	Coleps	0.48	0.54	0.77	1.52	30.84	154.92	0.43	44.28	18.85	97.38	40.53	126.27	1.3	0.72	0.19	15400	18.84
20	32	2	P	5	Coleps	0.44	0.44	0.73	1.64	39.94	188.23	0.36	58.31	20.99	89.06	54.98	158.6	1.39	0.71	0.21	33400	23.47
20	32	2	P	6	Coleps	0.42	0.41	0.7	1.51	39.35	120.78	0.43	52.59	22.81	102.83	53.42	150.78	1.08	0.67	0.18	31900	18.75
20	32	2	P	7	Coleps	0.47	0.5	0.75	1.72	37.13	156.92	0.33	57.79	18.84	92.48	46.8	153.27	1.33	0.73	0.2	26800	23.84
20	32	2	P	8	Coleps	0.51	0.54	0.77	1.85	35.81	119.47	0.28	59.61	16.95	105.7	45.67	153.11	1.19	0.71	0.19	24000	27.56
20	32	2	P	9	Coleps	0.47	0.51	0.77	1.35	35.69	154.63	0.61	42.35	25.98	104.53	46.54	136.66	1.18	0.82	0.15	23800	19.89
20	32	2	P	10	Coleps	0.64	0.71	0.9	1.15	26.53	45.21	1	26.14	26.14	145.94	32.72	104.54	1.06	0.93	0.09	9770	18.75
20	32	2	P	11	Coleps	0.56	0.57	0.83	1.44	39.03	114.72	0.49	51.47	25.27	99.73	50.05	153.48	1.42	0.74	0.18	31100	27.68
20	32	2	P	1	Gastrotrich	0.34	0.26	0.58	1.63	51.16	100.09	0.36	68.73	24.98	101.07	68.85	187.41	1.06	0.84	0.22	70100	22.28
20	32	2	P	2	Gastrotrich	0.55	0.54	0.82	1.66	39.51	145.57	0.35	61.03	21.35	71.31	49.49	164.75	1.17	0.69	0.14	32300	27.75
20	32	2	P	3	Gastrotrich	0.5	0.54	0.79	1.46	34.26	163.64	0.48	46.07	21.93	96.33	43.91	135.99	1.1	0.7	0.15	21000	23.38
20	32	2	P	4	Gastrotrich	0.48	0.57	0.77	1.3	28.05	173.31	0.76	31.09	23.67	81.45	37.73	109.51	1.06	0.81	0.15	11600	15.79
20	32	2	P	5	Gastrotrich	0.44	0.42	0.7	2.03	42.48	76.95	0.24	73.74	17.82	115.83	54.98	183.11	1.22	0.68	0.2	40100	25.25
20	32	2	P	6	Gastrotrich	0.6	0.61	0.87	1.44	38.34	158.43	0.49	50.92	24.83	68.13	48.52	151.51	1.11	0.75	0.13	29500	27.12
20	32	2	P	7	Gastrotrich	0.35	0.09	0.54	2.14	82.51	118.56	0.22	129.02	28.57	103.28	111.57	315.17	1.38	0.38	0.27	294000	41.52
20	32	2	P	8	Gastrotrich	0.28	0.11	0.49	2.2	62.32	63.84	0.21	97.81	20.75	126.69	88.18	237.11	1.89	0.58	0.44	127000	23.25
20	32	3	NP	1	Frontonia	0.42	0.32	0.71	1.61	68.04	80.47	0.37	92.86	34.65	97.9	92.05	255.02	1.51	0.75	0.19	165000	40.87
20	32	3	NP	1	Pcaudatum	0.35	0.12	0.6	1.68	96.29	55.41	0.34	125.12	42.71	88.57	132.88	335.66	1.27	0.63	0.23	468000	45.03
20	32	3	NP	1	Paurelia	0.48	0.42	0.78	1.41	67.72	44.64	0.53	81.06	42.83	123.91	87.79	247.78	1.18	0.86	0.12	163000	39.92
20	32	3	NP	2	Paurelia	0.34	0.25	0.61	1.65	61.03	150.13	0.35	81.9	28.93	83.91	85.35	221.66	1.23	0.82	0.22	119000	26.84
20	32	3	NP	3	Paurelia	0.37	0.27	0.64	1.64	60.63	118.55	0.36	82.44	29.45	96.99	85	223.78	1.18	0.78	0.2	117000	28.23
20	32	3	NP	1	Halteria	0.95	0.79	0.98	1.42	38.64	151.51	0.51	51.58	26.48	86.69	41.32	156.11	1.32	0.64	0.12	30200	35.53
20	32	3	NP	1	Colpoda	0.63	0.68	0.89	1.58	29.77	128.71	0.39	46.1	17.91	130.11	36.53	128.02	1.29	0.73	0.15	13800	24.11
20	32	3	NP	1	Coleps	0.47	0.48	0.74	1.68	39.27	166.36	0.34	58.71	19.97	85.26	52.03	157.36	1.26	0.66	0.2	31700	26.67
20	32	3	NP	2	Coleps	0.48	0.5	0.76	1.45	36.66	89.14	0.48	47.93	23.14	105.62	48.94	142.15	1.19	0.73	0.17	25800	20.25
20	32	3	NP	1	Gastrotrich	0.24	0	0.42	2.4	75.18	97.69	0.19	116.82	21.78	94.54	108.15	277.2	1.16	0.55	0.34	223000	25.69
20	32	3	NP	2	Gastrotrich	0.28	0.06	0.44	3.38	71.82	64.68	0.12	139.19	16.37	111.05	98.3	311.14	1.41	0.49	0.35	194000	31.8
20	32	3	NP	3	Gastrotrich	0.31	0.04	0.49	2.68	79.38	99.52	0.16	137.35	21.92	102.49	115.21	318.53	1.28	0.37	0.31	262000	34.91
20	32	3	P	1	Pcaudatum	0.33	0.12	0.58	1.91	84.57	202.09	0.27	121.28	32.56	86.16	120.73	307.68	1.3	0.71	0.25	317000	39.99
20	32	3	P	1	Paurelia	0.36	0.24	0.62	1.74	55.57	144.1	0.32	79.6	25.41	85.11	76.76	210.02	1.23	0.6	0.22	89800	29.28
20	32	3	P	2	Paurelia	0.36	0.21	0.61	1.71	66.41	121.73	0.33	90.06	29.48	103	93.41	239.08	1.07	0.61	0.23	153000	31.31
20	32	3	P	1	Euchlanis	0.59	0.49	0.83	1.88	88.36	100.87	0.27	138.55	38.05	88.93	104.62	353.2	1.38	0.75	0.16	361000	61.48
20	32	3	P	1	Coleps	0.45	0.45	0.73	1.61	40.59	177.74	0.37	58.25	21.67	88.36	54.67	159.84	1.28	0.77	0.2	35000	21.27
20	32	3	P	2	Coleps	0.46	0.48	0.76	1.42	38.56	162.71	0.51	49.03	25.15	86.06	51.32	148.36	1.08	0.78	0.15	30000	23.87
20	32	3	P	3	Coleps	0.49	0.36	0.75	2.5	42.67	81.33	0.18	89.34	15.71	95.29	55.4	210.11	1.56	0.37	0.19	40700	27.57
20	32	3	P	4	Coleps	0.46	0.47	0.75	1.51	38.19	124.19	0.43	52.43	22.7	61.92	50.02	150.27	1.11	0.61	0.16	29200	24.5
20	32	3	P	5	Coleps	0.45	0.47	0.72	2	43.53	119.58	0.25	74.34	18.46	72.17	55.77	185.6	1.21	0.6	0.19	43200	27.63
20	32	3	P	6	Coleps	0.56	0.6	0.85	1.36	36.08	181.39	0.59	44.7	26.47	54.04	45.17	142.36	1.1	0.7	0.11	24600	23.87
20	32	3	P	7	Coleps	0.54	0.57	0.82	1.4	38.17	180.69	0.53	48.85	26.02	56.59	49.34	149.75	1.1	0.79	0.12	29100	24.75
20	32	3	P	8	Coleps	0.48	0.52	0.77	1.48	36.51	173.65	0.46	49.27	22.42	68.9	48.49	143.39	1.1	0.8	0.16	25500	20.94
20	32	3	P	9	Coleps	0.51	0.5	0.78	1.94	43.46	126.34	0.26	73.3	19.06	69.34	56.98	184.72	1.21	0.63	0.18	43000	28.15
20	32	3	P	10	Coleps	0.58	0.6	0.85	1.5	37.87	158.01	0.44	52.47	23.28	54.56	47.57	151.51	1.12	0.71	0.14	28400	26.25
20	32	3	P	11	Coleps	0.49	0.53	0.78	1.32	36.34	191.01	0.69	40.87	28.19	55.12	47.95	138.11	1.06	0.75	0.13	25100	21.27
20	32	3	P	12	Coleps	0.45	0.44	0.73	1.79	43.63	88.74	0.3	69.51	20.91	77.15	56.46	180.84	1.18	0.61	0.17	43500	23.44
20	32	3	P	13	Coleps	0.53	0.56	0.82	1.48	36.81	167.71	0.46	50.6	23.03	55.38	45.06	147.27	1.12	0.66	0.14	26100	24.75
20	32	3	P	14	Coleps	0.49	0.51	0.78	1.45	37.04	211.07	0.48	49.12	23.64	47.28	48.57	145.51	1.1	0.72	0.14	26600	22.75
20	32	3	P	15	Coleps	0.59	0.64	0.87	1.21	35.78	158.38	1	33.78	33.78	63.33	45.17	135.11	1.06	0.8	0.1	24000	26.09
20	32	3	P	16	Coleps	0.47	0.48	0.75	1.49	37.27	169.54	0.45	50.67	22.6	56.99	47.75	146.54	1.1	0.76	0.16	27100	20.25
20	32	3	P	17	Coleps	0.53	0.54	0.82	1.4	39.94	171.38	0.54	50.47	27.15	60.39	51.03	155.23	1.1	0.65	0.12	33400	24.89
20	32	3	P	18	Coleps	0.49	0.5	0.77	1.8	42	138.1	0.3	67.24	20.08	66.76	53.69	174.63	1.18	0.73	0.17	38800	24.99
20	32	3	P	19	Coleps	0.47	0.5	0.77	1.39	37.53	183.09	0.55	46.5	25.45	59.37	48.96	143.9	1.08	0.79	0.15	27700	20.94
20	32	3	P	20	Coleps	0.5	0.53	0.8	1.28	38.04	90.27	0.86	38.49	33.2	69.21	49.75	143.39	1.06	0.86	0.12	28800	23.25
20	32	3	P	21	Coleps	0.57	0.6	0.85	1.43	35.93	150.82	0.5	47.94	23.94	59.46	45.72	143.75	1.12	0.78	0.12	24300	26.21
20	32	3	P	22	Coleps	0.51	0.54	0.79	1.4	35.89	176.77	0.54	44.8	24.26	63.41	47.22	138.11	1.08	0.69	0.15	24200	23.33
20	32	3	P	23	Coleps	0.5	0.51	0.78	1.54	40.42	104.92	0.41	56.03	23.09	78.88	53.06	158.23	1.11	0.75	0.16	34600	23.71
20	32	3	P	24	Coleps	0.46	0.45	0.75	1.56	42.03	140.86	0.4	59.4	23.6	73.36	55.45	165.99	1.12	0.68	0.16	38900	24.74
20	32	3	P	1	Gastrotrich	0.42	0.28	0.68	2.62	80.34	55.24	0.16	154.08	25.34	131.5	103.16	358.83	1.33	0.55	0.21	272000	41.39
22	20	2	P	1	Pcaudatum	0.33	0.08	0.59	2.08	108.47	134.16	0.23	159.09	37.07	74.1	154.99	392.31	1.17	0.67	0.27	668000	45.66
22	20	2	P	1	Paurelia	0.31	0.09	0.54	2.43	96.34	141.29	0.18	158.3	29.02	83.78	131.18	374.66	1.35	0.64	0.28	468000	42.02
22	20	2	P	1	Halteria	0.84	0.69	0.93	1.82	36.48	70.31	0.29	64	18.74	102.14	37.15	165.48	1.26	0.54	0.11	25400	35.06
22	20	2	P	2	Halteria	0.95	0.81	0.98	1.45	30.16	155.96	0.48	43.56	20.82	84.09	32.24	128.75	1.16	0.66	0.1	14400	28.81
22	20	2	P	3	Halteria	0.95	0.84	0.97	1.55	33.9	124.93	0.41	50.06	20.32	77.85	36.75	140.75	1.15	0.75	0.14	20400	30.88
22	20	2	P	4	Halteria	0.9	0.75	0.94	2.1	41.1	81.31	0.23	78	17.8	102.53	43.72	191.6	1.31	0.62	0.14	36300	38.24
22	20	2	P	5	Halteria	0.96	0.78	0.98	1.46	34.55	137.62	0.48	49.61	23.58	89.01	35.92	146.39	1.17	0.63	0.08	21600	32.93
22	20	2	P	6	Halteria	0.89	0.72	0.93	1.97	39.82	76.12	0.26	70.91	18.09	86.31	43.12	177.99	1.26	0.54	0.15	33100	35.24
22	20	2	P	7	Halteria	0.89	0.79	0.96	1.44	37.28	81.41	0.49	50.65	24.75	98.76	41.82	150.78	1.13	0.76	0.11	27100	33.58
22	20	2	P	8	Halteria	0.86	0.8	0.97	1.38	30.23	134.45	0.57	40.14	22.82	84.21	32.68	125.9	1.28	0.71	0.11	14500	26.79
22	20	2	P	9	Halteria	0.89	0.79	0.96	1.66	33.45	146.73	0.35	53.09	18.61	63.52	38.87	143.39	1.18	0.65	0.14	19600	29.94
22	20	2	P	10	Halteria	0.8	0.67	0.92	1.76	38.84	74.46	0.31	64.62	20.05	96.94	41.32	169.36	1.32	0.64	0.14	30700	36.12
22	20	2	P	11	Halteria	0.95	0.69	0.96	1.74	30.31	132.85	0.32	52.3	16.65	82.37	33.3	137.9	1.24	0.46	0.12	14600	28.42
22	20	2	P	12	Halteria	0.89	0.85	0.98	1.36	27.69	154.21	0.59	36.5	21.52	85.48	29.9	116.02	1.13	0.76	0.1	11100	24.75
22	16	1	NP	1	Halteria	0.88	0.82	0.97	1.43	36.44	115.31	0.51	49.13	24.87	92.76	41.6	147.99	1.13	0.79	0.1	25300	33.21
22	16	1	NP	2	Halteria	0.86	0.71	0.94	2	37.43	95.57	0.25	69.77	17.28	102.74	40.53	174.11	1.3	0.47	0.13	27500	32.72
22	16	1	NP	3	Halteria	0.91	0.82	0.97	1.42	29.71	153.47	0.52	41.23	21.28	78.85	33.16	125.02	1.14	0.71	0.1	13700	26.25
22	16	1	NP	4	Halteria	0.96	0.75	0.94	1.79	31.65	107.37	0.3	53.51	16.06	95.59	36.75	139.15	1.2	0.72	0.17	16600	27.63
22	16	1	P	1	Pcaudatum	0.3	0	0.54	1.9	151.47	56.38	0.27	207.99	56.08	78.82	216.75	528.13	1.49	0.75	0.26	1820000	63.75
22	16	1	P	1	Halteria	0.92	0.81	0.96	1.6	34.44	103.55	0.38	53.05	20.15	99.18	37.18	146.39	1.18	0.7	0.12	21400	30.81
22	16	1	P	2	Halteria	0.79	0.75	0.94	1.58	39.01	76.71	0.39	59.09	22.85	103.39	43.91	163.87	1.18	0.74	0.11	31100	31.51
22	16	1	P	3	Halteria	0.9	0.82	0.97	1.61	31.43	140.35	0.37	49.06	18.39	98.96	33.3	134.9	1.17	0.75	0.14	16300	28.69
22	16	1	P	4	Halteria	0.92	0.76	0.97	1.56	32.21	107.01	0.4	49.7	19.88	98.13	35.13	139.15	1.19	0.6	0.11	17500	29.73
22	16	1	P	5	Halteria	0.88	0.81	0.97	1.4	33.14	96.33	0.54	44.9	24.06	99.6	35.94	137.9	1.15	0.68	0.08	19100	30.75
22	16	1	P	6	Halteria	0.94	0.78	0.96	1.65	35.21	89.59	0.35	55.22	19.48	97.92	39.49	149.39	1.29	0.62	0.15	22900	30.75
22	16	2	NP	1	Pcaudatum	0.33	0.12	0.6	1.67	90.77	59.98	0.34	119.6	41.01	82.86	126.24	321.23	1.18	0.82	0.21	392000	39.61
22	16	2	NP	1	Euchlanis	0.78	0.66	0.93	1.94	68.65	66.55	0.26	118.22	30.91	100.95	77.33	298.26	1.28	0.62	0.1	169000	57.39
22	16	2	NP	1	Halteria	0.93	0.69	0.95	1.99	37.68	99.9	0.25	70.76	17.62	88.96	39.78	176.75	1.31	0.52	0.12	28000	33.72
22	16	2	NP	2	Halteria	0.94	0.81	0.97	1.49	37.25	117.66	0.45	53.41	23.84	87.31	39.84	154.51	1.16	0.72	0.1	27100	35.33
22	16	2	NP	3	Halteria	0.9	0.72	0.95	1.9	33.85	123.76	0.27	61.73	16.77	89.4	36.85	156.99	1.28	0.6	0.13	20300	30.88
22	16	2	NP	4	Halteria	0.68	0.6	0.86	1.97	35.99	109.67	0.25	63.26	16.11	88.92	47.22	158.75	1.23	0.54	0.19	24400	27.33
22	16	2	NP	5	Halteria	0.9	0.79	0.98	1.42	34.28	142.08	0.52	46.4	24.05	78.37	36.43	140.9	1.14	0.71	0.1	21100	28.93
22	16	2	NP	6	Halteria	0.95	0.77	0.96	1.9	35.89	110.37	0.27	63.2	17.05	79.8	42.83	160.51	1.24	0.69	0.16	24200	30.75
22	16	2	NP	7	Halteria	0.85	0.81	0.96	1.51	31.93	155.81	0.43	47.6	20.66	61.5	36.98	136.51	1.17	0.72	0.1	17000	27.1
22	16	2	NP	8	Halteria	0.95	0.82	0.97	1.45	34.86	93.93	0.48	49.03	23.73	99.22	38.45	145.51	1.16	0.69	0.09	22200	32.25
22	16	2	NP	9	Halteria	0.81	0.66	0.94	1.59	34.42	77.66	0.38	52.91	20.28	79.97	40.93	146.39	1.18	0.47	0.12	21300	28.12
22	16	2	NP	10	Halteria	0.95	0.78	0.95	1.55	36.29	115.58	0.4	53.22	21.48	82.19	41.32	149.39	1.15	0.72	0.13	25000	32.38
22	16	2	NP	11	Halteria	0.82	0.69	0.93	1.98	38	114.68	0.25	68.07	17.12	78.96	43.54	170.39	1.25	0.66	0.16	28700	31.16
22	16	2	NP	12	Halteria	0.7	0.63	0.89	2.05	42	97.02	0.24	77.91	18.51	90.48	47.97	192.84	1.3	0.51	0.14	38800	37.33
22	16	2	NP	13	Halteria	0.82	0.74	0.94	1.66	35.57	123.62	0.35	56.1	19.65	85.55	39.5	151.51	1.18	0.65	0.14	23600	30.75
22	16	2	NP	14	Halteria	0.86	0.74	0.95	1.76	32.83	124.46	0.31	55.68	17.34	78.55	37.2	146.02	1.22	0.66	0.14	18500	27.75
22	16	2	P	1	Euchlanis	0.39	0.23	0.66	2.04	95.99	94.37	0.24	149.97	36.04	93.94	127.52	372.02	1.26	0.75	0.21	463000	48.8
22	16	2	P	2	Euchlanis	0.61	0.55	0.87	1.71	65.95	108.14	0.33	100.43	33.16	87.6	80.66	267.17	1.26	0.66	0.12	150000	48.32
22	16	2	P	3	Euchlanis	0.63	0.54	0.85	1.91	74.13	57.25	0.27	120.88	32.39	101.53	87.12	306.53	1.3	0.66	0.14	213000	51.75
22	16	2	P	1	Halteria	0.9	0.75	0.95	1.91	36.83	121.04	0.27	64.27	17.22	79.55	39.73	162.99	1.23	0.62	0.16	26100	33.75
22	16	2	P	2	Halteria	0.89	0.8	0.96	1.73	38.23	119.76	0.32	62.02	19.92	77.92	42.38	163.87	1.3	0.73	0.15	29300	32.93
22	16	2	P	3	Halteria	0.85	0.8	0.96	1.86	34.44	117.98	0.28	60.42	17.02	77.32	37.7	154.87	1.24	0.75	0.15	21400	30.91
22	16	2	P	4	Halteria	0.93	0.68	0.92	2.18	40.74	87.55	0.22	78.53	16.9	91.2	47.42	190.87	1.32	0.59	0.16	35400	37.01
22	16	2	P	5	Halteria	0.85	0.7	0.92	2.11	39.64	85.11	0.23	73.79	16.71	78	42.77	180.99	1.28	0.6	0.17	32600	34.85
22	16	2	P	6	Halteria	0.94	0.82	0.97	1.59	28.12	153.49	0.38	43.63	16.76	75.54	32.25	120.78	1.16	0.77	0.15	11600	24.64
22	16	2	P	7	Halteria	0.95	0.76	0.96	1.57	33.45	104.28	0.4	51.67	20.47	97.75	35.55	144.27	1.19	0.61	0.1	19600	30.89
22	20	2	P	1	Paurelia	0.32	0.12	0.58	1.75	84.38	60.8	0.32	114.49	36.14	92.14	118.81	301.26	1.38	0.86	0.26	315000	35.89
22	20	2	P	2	Paurelia	0.33	0.11	0.59	1.65	90.69	82.69	0.35	116.74	41.28	92.76	127.56	316.05	1.39	0.9	0.23	391000	39.33
22	20	2	P	1	Pcaudatum	0.33	0.08	0.59	2.08	108.47	134.16	0.23	159.09	37.07	74.1	154.99	392.31	1.17	0.67	0.27	668000	45.66
22	20	2	P	1	Paurelia	0.31	0.09	0.54	2.43	96.34	141.29	0.18	158.3	29.02	83.78	131.18	374.66	1.35	0.64	0.28	468000	42.02
22	20	2	P	1	Halteria	0.84	0.69	0.93	1.82	36.48	70.31	0.29	64	18.74	102.14	37.15	165.48	1.26	0.54	0.11	25400	35.06
22	20	2	P	2	Halteria	0.95	0.81	0.98	1.45	30.16	155.96	0.48	43.56	20.82	84.09	32.24	128.75	1.16	0.66	0.1	14400	28.81
22	20	2	P	3	Halteria	0.95	0.84	0.97	1.55	33.9	124.93	0.41	50.06	20.32	77.85	36.75	140.75	1.15	0.75	0.14	20400	30.88
22	20	2	P	4	Halteria	0.9	0.75	0.94	2.1	41.1	81.31	0.23	78	17.8	102.53	43.72	191.6	1.31	0.62	0.14	36300	38.24
22	20	2	P	5	Halteria	0.96	0.78	0.98	1.46	34.55	137.62	0.48	49.61	23.58	89.01	35.92	146.39	1.17	0.63	0.08	21600	32.93
22	20	2	P	6	Halteria	0.89	0.72	0.93	1.97	39.82	76.12	0.26	70.91	18.09	86.31	43.12	177.99	1.26	0.54	0.15	33100	35.24
22	20	2	P	7	Halteria	0.89	0.79	0.96	1.44	37.28	81.41	0.49	50.65	24.75	98.76	41.82	150.78	1.13	0.76	0.11	27100	33.58
22	20	2	P	8	Halteria	0.86	0.8	0.97	1.38	30.23	134.45	0.57	40.14	22.82	84.21	32.68	125.9	1.28	0.71	0.11	14500	26.79
22	20	2	P	9	Halteria	0.89	0.79	0.96	1.66	33.45	146.73	0.35	53.09	18.61	63.52	38.87	143.39	1.18	0.65	0.14	19600	29.94
22	20	2	P	10	Halteria	0.8	0.67	0.92	1.76	38.84	74.46	0.31	64.62	20.05	96.94	41.32	169.36	1.32	0.64	0.14	30700	36.12
22	20	2	P	11	Halteria	0.95	0.69	0.96	1.74	30.31	132.85	0.32	52.3	16.65	82.37	33.3	137.9	1.24	0.46	0.12	14600	28.42
22	20	2	P	12	Halteria	0.89	0.85	0.98	1.36	27.69	154.21	0.59	36.5	21.52	85.48	29.9	116.02	1.13	0.76	0.1	11100	24.75
22	28	1	NP	1	Frontonia	0.47	0.25	0.76	2.36	180.52	74.25	0.19	321.13	61.6	48.18	236.51	765.46	1.36	0.76	0.16	3080000	109.51
22	28	1	NP	2	Frontonia	0.4	0.18	0.68	1.49	135.03	108.76	0.44	161.39	71.67	50.59	182.15	466.13	1.24	0.92	0.16	1290000	70.16
22	28	1	NP	1	Pcaudatum	0.3	0.07	0.53	1.87	93.02	82.39	0.28	127.93	35.63	94.41	131.64	327.13	1.26	0.6	0.27	421000	41.44
22	28	1	NP	2	Pcaudatum	0.31	0	0.54	2.8	155.99	69.47	0.15	283.82	42.63	89.79	214.04	652.91	1.41	0.59	0.25	1990000	71.26
22	28	1	NP	3	Pcaudatum	0.34	0.03	0.58	2.86	130.25	48.13	0.15	252.96	36.97	117.64	176.25	579.86	1.58	0.75	0.22	1160000	62.03
22	28	1	NP	4	Pcaudatum	0.32	0	0.55	4.08	140.46	48.99	0.09	328.06	30.62	99.74	191.8	717.36	1.63	0.55	0.24	1450000	68.04
22	28	1	NP	5	Pcaudatum	0.26	0	0.49	1.96	102.73	77.91	0.26	141.12	36.22	83.73	149.25	354.69	1.18	0.75	0.29	568000	36.75
22	28	1	NP	1	Paurelia	0.39	0.29	0.64	1.98	66.57	132.71	0.25	103.71	26.1	92.62	85.37	259.62	1.53	0.7	0.27	154000	37.52
22	28	1	NP	2	Paurelia	0.26	0	0.47	2.39	118.17	105.52	0.19	187.78	35.24	100.7	168.01	446.04	1.62	0.61	0.3	864000	45.69
22	28	1	NP	3	Paurelia	0.39	0.23	0.65	2.09	69.02	90.08	0.23	113.21	26.11	104.9	95.05	278.66	1.34	0.51	0.22	172000	35.71
22	28	1	NP	4	Paurelia	0.35	0.15	0.61	1.77	82.39	119.58	0.31	115.98	35.81	90.89	114.18	303.59	1.16	0.65	0.2	293000	38.13
22	28	1	NP	5	Paurelia	0.24	0	0.45	2.51	123.96	129.43	0.17	200.95	35.1	94.47	177.84	472.11	1.6	0.77	0.31	997000	44.25
22	28	1	NP	1	Euchlanis	0.58	0.32	0.8	2.27	92.38	76.01	0.2	160.71	32.65	115.24	116.96	386.71	1.51	0.52	0.2	413000	63.75
22	28	1	NP	2	Euchlanis	0.66	0.47	0.88	2.67	89.34	54.11	0.16	190.48	30.61	114.94	103.49	442.16	1.68	0.62	0.12	373000	74.25
22	28	1	NP	3	Euchlanis	0.68	0.59	0.9	2.09	83.87	68.22	0.23	146.98	34.02	97.68	98.07	361.99	1.54	0.69	0.14	309000	67.99
22	28	1	NP	1	Euplotes	0.71	0.59	0.93	1.85	113.27	59.9	0.28	184.89	52.51	103.92	130.82	474.8	1.82	0.66	0.1	761000	90.75
22	28	1	NP	1	Halteria	0.85	0.79	0.97	1.48	30.44	122.19	0.46	44.13	20.14	101.81	33.83	128.54	1.15	0.7	0.12	14800	27.07
22	28	1	NP	2	Halteria	0.84	0.81	0.96	1.39	27.53	131.2	0.55	37.18	20.4	98.23	29.35	115.15	1.12	0.74	0.12	10900	25.49
22	28	1	P	1	Paurelia	0.42	0.2	0.71	1.57	139.23	39.72	0.39	177.28	69.74	122.67	187.04	494.04	2.01	0.85	0.18	1410000	75.65
22	28	1	P	2	Paurelia	0.41	0.28	0.65	2.3	67.33	88.1	0.2	117.41	23.34	97.66	88.69	281.5	1.82	0.62	0.27	160000	36.27
22	28	1	P	3	Paurelia	0.28	0	0.5	2.43	140.06	92.06	0.18	225.43	41.27	101.37	194.09	533.41	1.5	0.71	0.28	1440000	59.94
22	28	1	P	1	Halteria	0.86	0.76	0.97	1.4	28.02	105.44	0.54	38.9	21.06	97.61	31.24	119.9	1.15	0.63	0.09	11500	24.32
22	28	1	P	2	Halteria	0.94	0.85	0.99	1.36	30.46	128.17	0.6	38.87	23.39	93.36	33.86	124.51	1.12	0.76	0.1	14800	26.45
22	32	1	P	1	Frontonia	0.3	0	0.54	2.66	160.92	75.37	0.16	284.65	45.99	87.31	222.49	661.28	1.3	0.8	0.24	2180000	65.28
22	32	1	P	2	Frontonia	0.42	0.06	0.7	2.61	208.26	42.97	0.17	392.1	65.04	78.82	270.65	914.29	1.77	0.55	0.18	4730000	126.72
22	32	1	P	1	Pcaudatum	0.28	0	0.51	2.26	183.55	37.96	0.2	284.78	58.25	98.85	257.37	686.06	1.75	0.56	0.26	3240000	74.49
22	32	1	P	2	Pcaudatum	0.3	0	0.54	1.86	147.8	60.68	0.28	201.4	56.74	91.33	209.25	516.28	1.84	0.82	0.27	1690000	59.66
22	32	1	P	3	Pcaudatum	0.21	0	0.4	2.83	167.81	185.4	0.15	272.21	40.38	77.95	245.95	625.18	1.39	0.85	0.34	2470000	56.55
22	32	1	P	4	Pcaudatum	0.34	0	0.56	2.87	183.42	41.88	0.15	343.63	50.1	105.17	246.49	787.45	1.9	0.39	0.25	3230000	89.47
22	32	1	P	5	Pcaudatum	0.22	0	0.4	4.17	199.62	109.28	0.09	390.19	35.48	84.76	284.33	851.33	1.94	0.7	0.39	4160000	71.55
22	32	1	P	6	Pcaudatum	0.23	0	0.42	2.66	169.71	147.16	0.16	272.88	44.05	79.43	245.01	633.88	1.18	0.73	0.31	2560000	64.67
22	32	1	P	7	Pcaudatum	0.25	0	0.46	2.51	168.25	73.27	0.18	264.09	46.25	85.12	246.17	620.69	1.69	0.84	0.34	2490000	57.85
22	32	1	P	8	Pcaudatum	0.24	0	0.4	3.58	174.29	137.57	0.11	320.56	35.06	88.46	253.47	711.25	1.67	0.58	0.37	2770000	66.75
22	32	1	P	9	Pcaudatum	0.32	0.01	0.55	2.14	132.55	48.64	0.22	198.16	44.08	95.04	182.1	484.47	1.53	0.63	0.28	1220000	55.53
22	32	1	P	10	Pcaudatum	0.31	0	0.53	2.91	138.69	94.48	0.14	253.72	36.31	93.75	193	580.07	2.29	0.52	0.32	1400000	68.75
22	32	1	P	11	Pcaudatum	0.32	0	0.57	2	195.31	40.8	0.25	285.63	71.05	108.06	269.63	713.37	1.97	0.85	0.24	3900000	88.47
22	32	1	P	12	Pcaudatum	0.29	0	0.5	2.55	204	40.47	0.17	338.73	58.12	107.04	281.25	793.7	1.85	0.39	0.27	4450000	90.16
22	32	1	P	13	Pcaudatum	0.28	0	0.48	2.93	152.96	61.4	0.14	273.31	38.78	84.88	214.18	624.19	1.35	0.52	0.29	1870000	66.16
22	32	1	P	1	Paurelia	0.41	0.33	0.69	1.93	61.3	171.2	0.26	98.63	26.03	81.08	82.77	249.32	1.45	0.69	0.19	121000	35.25
22	32	1	P	2	Paurelia	0.36	0.2	0.61	1.7	68.53	131.5	0.33	91.73	30.66	89.24	95.86	244.78	1.12	0.6	0.23	169000	33.92
22	32	1	P	3	Paurelia	0.4	0.26	0.67	1.75	70.87	62.85	0.31	102.42	32.12	116.46	95.39	269.08	1.33	0.68	0.2	186000	35.25
22	32	1	P	4	Paurelia	0.31	0.11	0.55	1.75	73.01	75.49	0.31	98.95	31.02	91.73	103.04	259.93	1.32	0.71	0.26	204000	30.87
22	32	1	P	5	Paurelia	0.42	0.25	0.7	1.97	66.63	68.59	0.25	108.08	27.52	120.65	87.75	271.2	1.2	0.47	0.18	155000	35.54
22	32	1	P	6	Paurelia	0.37	0.22	0.62	2.22	66.39	139.49	0.21	112.33	23.55	101.46	91.64	271.78	1.49	0.55	0.25	153000	33.81
22	32	1	P	7	Paurelia	0.34	0.19	0.56	3.39	69.4	77.15	0.12	148.46	17.43	94.39	95.39	331.78	1.56	0.4	0.28	175000	36.75
22	32	1	P	8	Paurelia	0.36	0.23	0.61	2.42	70.57	86.87	0.18	123.62	22.84	97.08	94.85	292.93	1.54	0.58	0.27	184000	34.12
22	32	1	P	9	Paurelia	0.37	0.21	0.63	2.76	86.08	86.52	0.15	168.21	25.84	96.58	117.75	388.11	1.35	0.71	0.21	334000	44.1
22	32	1	P	10	Paurelia	0.36	0.2	0.62	1.97	77.46	106.15	0.25	118.75	30.28	89.57	107.74	298.05	1.45	0.69	0.24	243000	41.25
22	32	1	P	11	Paurelia	0.41	0.25	0.69	1.69	86.07	63.66	0.34	120.18	40.33	108.71	116.31	321.02	1.12	0.8	0.17	334000	45.44
22	32	1	P	12	Paurelia	0.34	0.2	0.61	1.64	75.67	70.35	0.36	99.66	35.56	104.26	104.23	270.44	1.3	0.81	0.22	227000	33.99
22	32	1	P	13	Paurelia	0.42	0.25	0.65	2.33	64.08	127.01	0.2	115.03	22.44	102.51	84.01	274.93	1.46	0.35	0.22	138000	38.04
22	32	1	P	14	Paurelia	0.3	0.14	0.54	1.75	69.78	75.37	0.31	94.6	29.75	98.08	98.47	248.71	1.18	0.84	0.25	178000	26.71
22	32	1	P	15	Paurelia	0.33	0.21	0.58	2.01	63.86	142.69	0.25	99.7	24.6	99.26	87.92	248.6	1.59	0.72	0.29	136000	27.68
22	32	1	P	16	Paurelia	0.33	0.16	0.59	1.66	75.01	84.75	0.35	98.68	34.36	99.96	104.49	266.08	1.41	0.7	0.24	221000	32.25
22	32	1	P	17	Paurelia	0.5	0.18	0.68	2.12	83.6	54.92	0.23	137.6	31.13	119.92	106.53	337.47	1.21	0.18	0.2	306000	59
22	32	1	P	18	Paurelia	0.28	0.05	0.52	1.87	81.27	141.61	0.28	112.78	31.38	90.32	117.65	288.32	1.35	0.82	0.28	281000	29.34
22	32	1	P	19	Paurelia	0.39	0.29	0.67	1.76	64.98	116.51	0.31	94.34	29.29	91.29	88.72	247.26	1.5	0.74	0.22	144000	35.7
22	32	1	P	20	Paurelia	0.4	0.23	0.66	2.17	75.91	124.64	0.22	124.18	27.07	105.6	104.03	302.5	1.38	0.65	0.24	229000	47.29
22	32	1	P	21	Paurelia	0.33	0.06	0.52	2.41	83.87	117.45	0.19	134.73	25.08	103.62	115.92	319.62	1.37	0.38	0.31	309000	38.97
22	32	1	P	22	Paurelia	0.43	0.29	0.71	1.51	79.8	148.52	0.43	100.07	43.39	108.16	106.49	286.93	1.78	0.7	0.21	266000	45.15
22	32	1	P	23	Paurelia	0.41	0.27	0.67	2.1	75.53	94.99	0.23	126.62	28.88	91.54	98.85	310.99	1.3	0.67	0.19	226000	42.48
22	32	1	P	24	Paurelia	0.43	0.22	0.71	2.76	107.42	33.7	0.15	215.54	33.01	107.52	141.67	497.1	1.96	0.64	0.2	649000	61.48
22	32	1	P	25	Paurelia	0.31	0.15	0.56	1.92	68.34	164.41	0.27	100.61	26.79	96.93	94.47	254.81	1.56	0.82	0.27	167000	28.88
22	32	1	P	26	Paurelia	0.33	0.16	0.59	1.75	73.37	140.94	0.31	100.72	31.52	88.14	101.89	264.48	1.44	0.68	0.25	207000	32.89
22	32	1	P	27	Paurelia	0.32	0.08	0.55	2.09	90.67	118.53	0.23	138.11	31.91	98.59	123.83	340.05	1.13	0.66	0.25	390000	42.75
22	32	1	P	28	Paurelia	0.33	0.15	0.6	1.75	77.47	121.91	0.31	107.42	33.74	105.05	109.49	282.32	1.59	0.84	0.26	243000	35.49
22	32	1	P	29	Paurelia	0.39	0.2	0.62	2.58	73.25	74.27	0.17	136.54	22.94	94.16	97.63	318.95	1.39	0.5	0.24	206000	39.47
22	32	1	P	30	Paurelia	0.4	0.24	0.65	1.56	70.26	107.78	0.4	89.21	35.74	103.76	94.84	249.9	1.55	0.53	0.22	182000	37.82
22	32	1	P	31	Paurelia	0.48	0.34	0.74	2	78.53	62.87	0.25	129.57	32.11	107.65	99.2	323.35	1.46	0.58	0.18	254000	51.17
22	32	1	P	32	Paurelia	0.53	0.25	0.68	2.33	75.06	121.17	0.2	129.59	25.28	88.26	94.16	309.74	1.4	0.4	0.24	221000	54.59
22	32	1	P	33	Paurelia	0.56	0.41	0.74	1.86	61.95	134.28	0.28	95.29	26.66	78.73	74.46	243.9	1.16	0.49	0.19	124000	49.93
22	32	1	P	34	Paurelia	0.32	0.15	0.57	1.9	71.31	176.12	0.27	105.19	28.32	92.59	99.58	267.02	1.48	0.77	0.26	190000	32.05
22	32	1	P	35	Paurelia	0.5	0.23	0.73	4.46	92.33	48.51	0.08	249.94	20.93	107.24	120.47	541.74	1.96	0.61	0.2	412000	59.08
22	32	1	P	36	Paurelia	0.33	0.13	0.57	1.97	78.5	111.34	0.25	116.77	29.75	100.84	109.3	293.04	1.18	0.62	0.24	253000	35.27
22	32	1	P	37	Paurelia	0.33	0.18	0.57	2.03	66.23	89.75	0.24	102.63	24.77	94.24	91.18	254.81	1.24	0.71	0.25	152000	30.63
22	32	1	P	38	Paurelia	0.45	0.32	0.71	1.88	72.98	66.49	0.27	112.32	30.81	114.2	94.63	286.26	1.17	0.62	0.18	203000	44.46
22	32	1	P	39	Paurelia	0.32	0.1	0.56	2.2	81.55	89.9	0.21	132.17	28.06	103.04	111.36	320.44	1.3	0.63	0.25	284000	36.75
22	32	1	P	40	Paurelia	0.27	0	0.49	2.04	86.81	157.36	0.24	125.47	30.07	91.29	127.56	311.08	1.36	0.66	0.3	342000	32.05
22	32	1	P	41	Paurelia	0.43	0.3	0.7	2.04	78.05	61.35	0.24	126.98	30.53	109.14	101.89	315.02	1.26	0.66	0.19	249000	45.75
22	32	1	P	42	Paurelia	0.33	0.16	0.58	2.22	72.41	137.95	0.21	117.63	24.77	89.38	102.38	284.81	1.45	0.76	0.29	199000	32.03
22	32	1	P	43	Paurelia	0.34	0.17	0.58	1.81	68.17	161.99	0.3	95.27	28.15	88.39	95.63	246.84	1.35	0.62	0.26	166000	31.73
22	32	1	P	44	Paurelia	0.33	0.13	0.57	1.81	75.8	149.7	0.3	104.42	30.92	84.41	107.71	270.69	1.31	0.6	0.26	228000	35.53
22	32	1	P	45	Paurelia	0.33	0.15	0.57	2.13	72.03	99.27	0.22	115.71	25.84	113.48	97.09	283.11	1.31	0.65	0.25	196000	31.5
22	32	1	P	46	Paurelia	0.47	0.36	0.76	1.5	78.79	44.74	0.44	100.28	44.42	134.48	101.54	289.41	1.37	0.76	0.16	256000	46.1
22	32	1	P	47	Paurelia	0.51	0.41	0.8	1.57	84.2	59.44	0.4	113.88	45.12	112.91	108.55	318.02	1.19	0.75	0.12	313000	53.59
22	32	1	P	48	Paurelia	0.49	0.35	0.75	2.69	81.74	48.03	0.16	163.38	25.92	129.56	98.9	378.59	1.55	0.44	0.19	286000	46.81
22	32	1	P	49	Paurelia	0.28	0.08	0.51	1.91	72.51	60.59	0.27	103.02	27.56	95.13	102.91	261.17	1.2	0.84	0.28	200000	25.91
22	32	1	P	50	Paurelia	0.36	0.2	0.64	1.6	80.22	64.77	0.38	104.29	39.46	93.1	110.79	287.5	1.52	0.93	0.22	270000	36.92
22	32	1	P	1	Euchlanis	0.75	0.7	0.93	1.81	59.14	74.61	0.3	98.18	28.97	95.4	71.13	254.29	1.26	0.77	0.1	108000	47.35
22	32	1	P	2	Euchlanis	0.4	0.17	0.59	2.44	86.22	81.72	0.18	146.9	26.77	77.91	113.88	347.35	1.21	0.45	0.26	336000	49.36
22	32	1	P	3	Euchlanis	0.41	0.32	0.68	2.07	56.25	122.45	0.23	93.3	21.92	88.95	77.3	230.44	1.19	0.66	0.21	93200	28.55
22	32	1	P	4	Euchlanis	0.44	0.16	0.67	3.3	91.6	86.58	0.12	195.18	23.7	74.03	125.18	437.77	1.44	0.41	0.24	402000	57.65
22	32	1	P	5	Euchlanis	0.44	0.21	0.69	2.16	91.84	146.51	0.22	144.43	31.7	68.02	125.67	352.26	1.16	0.58	0.24	406000	48.89
22	32	1	P	6	Euchlanis	0.53	0.24	0.69	3.44	116.01	80.83	0.12	248.95	28.64	100.66	147.82	555.19	1.58	0.41	0.24	817000	76.89
22	32	1	P	7	Euchlanis	0.64	0.49	0.84	2.08	83.49	88.9	0.23	139.05	32.39	105.35	101.54	342.9	1.35	0.64	0.18	305000	61.34
22	32	1	P	8	Euchlanis	0.57	0.4	0.81	2.2	97.47	81.62	0.21	167.05	35.49	83.54	121.27	405.08	1.3	0.67	0.18	485000	70.17
22	32	1	P	9	Euchlanis	0.56	0.41	0.8	2.03	91.73	133.28	0.24	146.14	35.4	74	120.88	363.08	1.19	0.71	0.19	404000	59.38
22	32	1	P	10	Euchlanis	0.52	0.2	0.71	3.42	117.5	80.73	0.12	251.24	29.12	101.23	146.84	560.73	1.45	0.37	0.24	849000	77.1
22	32	1	P	11	Euchlanis	0.55	0.39	0.78	2.4	108.74	74.23	0.19	190.53	35.52	103.4	136.89	452.1	1.26	0.69	0.21	673000	69.09
22	32	1	P	12	Euchlanis	0.72	0.52	0.87	2.27	100.99	80.47	0.2	181.26	36.74	115.42	118.14	436.01	1.72	0.6	0.17	539000	82.92
22	32	1	P	13	Euchlanis	0.43	0.22	0.66	3.46	94.81	77.73	0.11	210.97	24.08	81.69	122.1	470.1	1.62	0.51	0.23	446000	56.27
22	32	1	P	14	Euchlanis	0.61	0.49	0.84	1.61	79.7	62.59	0.37	109.28	40.91	110.01	99.41	300.38	1.51	0.68	0.16	265000	62.25
22	32	1	P	15	Euchlanis	0.59	0.46	0.86	1.87	91.17	89.25	0.28	144.39	40.33	102.56	114.39	369.44	1.29	0.66	0.13	397000	61.75
22	32	1	P	16	Euchlanis	0.54	0.29	0.71	3.51	90.05	45.07	0.11	197.59	22.17	125.06	112.84	439.53	2.1	0.61	0.29	382000	62.16
22	32	1	P	1	Stylonichia	0.46	0.24	0.75	2.2	106.09	94.7	0.21	186.77	39.88	62.64	140.62	453.28	1.29	0.53	0.15	625000	65.5
22	32	1	P	2	Stylonichia	0.43	0.22	0.7	2.5	116.61	102.11	0.18	215.66	38.04	97.53	154.54	507.4	2.36	0.62	0.24	830000	69.51
22	32	1	P	3	Stylonichia	0.46	0.31	0.74	1.92	84.27	143.43	0.27	133.91	35.71	55.93	108.66	339.23	1.21	0.76	0.15	313000	53.57
22	32	1	P	1	Gastrotrich	0.3	0.07	0.48	2.37	69.31	146.07	0.19	112.06	21.34	98.82	93.89	266.81	1.37	0.35	0.32	174000	31.25
22	32	1	P	2	Gastrotrich	0.23	0	0.35	3.54	71.38	94.78	0.11	134.7	14.95	97.63	102.06	299.29	1.3	0.4	0.39	190000	23.43
22	32	1	P	3	Gastrotrich	0.23	0	0.42	2.69	64.41	158.81	0.16	109.07	17.35	114.18	92.16	252.84	1.45	0.79	0.37	140000	20.56
22	32	1	P	4	Gastrotrich	0.23	0.05	0.41	2.76	63.61	75.67	0.15	108.83	16.66	98.22	91.73	250.99	1.16	0.52	0.35	135000	20.55
22	32	1	P	5	Gastrotrich	0.27	0.1	0.48	2.15	64.03	157.37	0.22	97.99	21.65	89.12	92.8	239.29	1.1	0.65	0.29	137000	23.47
22	32	1	P	6	Gastrotrich	0.28	0.04	0.47	3.3	69.61	110.44	0.12	138.97	16.85	102.62	99.04	311.66	1.4	0.53	0.32	177000	31.02
22	32	1	P	7	Gastrotrich	0.28	0.13	0.5	2.01	59.06	178.5	0.25	88.22	21.73	118.13	83.28	219.9	1.2	0.73	0.29	108000	22.5
22	32	1	P	8	Gastrotrich	0.3	0.1	0.48	2.25	65.08	71.16	0.21	101.56	20.94	98	92.62	244.99	1.42	0.42	0.33	144000	26.49
22	32	1	P	9	Gastrotrich	0.24	0	0.42	2.51	80.11	78.68	0.17	124.7	21.8	101.28	116.9	292.99	1.27	0.47	0.36	269000	28.74
22	32	1	P	10	Gastrotrich	0.34	0.14	0.56	2.55	69.19	68.13	0.17	124.43	21.34	120.72	94.86	291.53	1.35	0.4	0.27	173000	33.6
22	32	1	P	11	Gastrotrich	0.24	0.02	0.39	2.62	58.44	151.12	0.17	95.57	15.77	101.34	84.97	222.69	1.27	0.44	0.38	105000	21.38
22	32	1	P	12	Gastrotrich	0.3	0.12	0.53	2.03	69.68	68.01	0.24	104.57	25.37	110.02	96.07	259.87	1.11	0.73	0.26	177000	26.32
22	32	1	P	13	Gastrotrich	0.51	0.42	0.79	1.99	86.32	51.12	0.25	142.45	35.65	135.18	110.02	356.2	1.34	0.77	0.15	337000	51.17
22	32	1	P	14	Gastrotrich	0.35	0.17	0.59	1.78	73.35	68.09	0.31	102.08	31.15	91.68	102.06	266.44	1.08	0.56	0.22	207000	34.2
22	32	1	P	1	Coleps	0.5	0.54	0.8	1.34	36.79	170.48	0.64	42.88	27.5	63.99	48.82	140.75	1.07	0.79	0.13	26100	23.24
22	32	1	P	2	Coleps	0.4	0.41	0.68	1.7	37.01	161.8	0.33	55.67	18.51	98.58	51.11	148.36	1.12	0.82	0.2	26500	18.49
22	32	1	P	3	Coleps	0.55	0.54	0.82	1.64	44.91	78.7	0.36	67.64	24.28	117.01	57.19	183.84	1.32	0.63	0.14	47400	30.36
22	32	1	P	4	Coleps	0.56	0.57	0.8	2.33	37.43	97.9	0.19	73.75	14.37	108.21	46.02	176.23	1.44	0.7	0.21	27500	26.57
22	32	1	P	5	Coleps	0.49	0.53	0.78	1.49	35.22	116.1	0.45	48.31	21.7	113.8	47.44	140.02	1.11	0.8	0.15	22900	20.55
22	32	1	P	6	Coleps	0.5	0.53	0.79	1.34	36.77	122.75	0.64	42.47	27.39	71.96	49.76	139.72	1.07	0.85	0.14	26000	20.99
22	32	1	P	7	Coleps	0.46	0.46	0.74	1.71	43.61	83.65	0.33	65.7	21.54	120.44	56.27	174.48	1.14	0.78	0.18	43400	23.99
22	32	1	P	8	Coleps	0.48	0.48	0.76	1.64	37.72	154.07	0.36	56.88	20.37	95.42	48.57	154.51	1.25	0.64	0.17	28100	23.34
22	32	1	P	9	Coleps	0.46	0.49	0.75	1.46	36.78	152.72	0.47	48.62	23	96.75	50.06	143.23	1.09	0.85	0.16	26100	19.55
22	32	1	P	10	Coleps	0.42	0.42	0.7	1.63	38.3	126.98	0.36	55.85	20.35	109.34	51.93	152.39	1.12	0.77	0.18	29400	20.94
22	32	1	P	11	Coleps	0.42	0.43	0.71	1.6	39.88	132.53	0.38	57.14	21.54	103.88	53.86	157.36	1.38	0.79	0.2	33200	19.96
22	32	1	P	12	Coleps	0.47	0.49	0.77	1.38	38.4	128.87	0.57	46.6	26.41	96.76	50.71	146.02	1.28	0.85	0.16	29700	21.07
22	32	1	P	13	Coleps	0.6	0.62	0.88	1.53	39.86	155.01	0.42	57.49	24.27	62.09	48.94	163.51	1.16	0.78	0.11	33200	28.95
22	32	1	P	14	Coleps	0.55	0.58	0.83	1.44	40.33	123.03	0.49	52.93	25.93	103.64	50.06	157.72	1.39	0.84	0.16	34300	25.48
22	32	1	P	15	Coleps	0.53	0.49	0.78	1.72	43.2	97.31	0.33	65.45	21.35	82.57	54.48	173.6	1.14	0.6	0.18	42200	28.54
22	32	1	P	16	Coleps	0.4	0.37	0.67	1.75	41.17	129.5	0.31	62.72	19.73	96.24	55.66	164.9	1.13	0.51	0.2	36500	21.72
22	32	1	P	17	Coleps	0.48	0.51	0.76	1.85	36.45	163.08	0.28	61.59	17.43	98.03	46.8	158.02	1.21	0.75	0.17	25400	23.25
22	32	1	P	18	Coleps	0.47	0.5	0.75	1.52	33.2	146.3	0.43	46.31	19.82	107.08	45.13	132.27	1.1	0.75	0.17	19200	17.77
22	32	1	P	19	Coleps	0.57	0.57	0.84	1.42	42.29	169.78	0.51	54.41	27.71	64.78	54.15	164.23	1.1	0.71	0.12	39600	28.69
22	32	1	P	20	Coleps	0.6	0.61	0.84	1.6	30.5	113.79	0.38	47.2	17.88	91.04	37.15	130.15	1.16	0.6	0.15	14900	24.47
22	32	1	P	21	Coleps	0.42	0.39	0.69	1.74	42.08	100.22	0.32	64.55	20.56	106.66	56.9	170.23	1.15	0.77	0.18	39000	23.84
22	32	1	P	22	Coleps	0.47	0.51	0.76	1.41	34.92	153.94	0.52	44.91	23.35	94.58	45.5	136.51	1.09	0.75	0.15	22300	21.92
22	32	1	P	23	Coleps	0.48	0.49	0.76	1.54	37.09	163.6	0.41	52.16	21.39	91.55	48.92	147.11	1.29	0.58	0.19	26700	23.63
22	32	1	P	24	Coleps	0.6	0.64	0.88	1.34	41.31	192.42	0.63	48.93	30.81	71.14	50.25	159.48	1.1	0.86	0.1	36900	28.69
22	32	1	P	25	Coleps	0.74	0.64	0.89	2.22	41.21	77.98	0.21	81.82	17.16	100.24	47.12	197.96	1.35	0.67	0.14	36700	34.73
22	32	1	P	26	Coleps	0.83	0.77	0.94	1.43	32.59	57	0.5	44.97	22.67	139.94	36.98	135.27	1.14	0.63	0.1	18100	27.63
22	32	1	P	27	Coleps	0.46	0.45	0.74	1.74	39.38	84.44	0.32	61.38	19.58	109.81	50.4	161.9	1.16	0.68	0.18	32000	21.59
22	32	1	P	28	Coleps	0.42	0.35	0.67	1.99	43.13	110.33	0.25	73.21	18.35	96.87	56.98	183.11	1.21	0.51	0.2	42000	25.07
22	32	1	P	29	Coleps	0.53	0.56	0.82	1.27	37.81	138.6	0.98	35.85	35.14	66.18	50.05	141.99	1.06	0.79	0.12	28300	25.23
22	32	1	P	30	Coleps	0.41	0.42	0.69	1.63	36.91	151.92	0.36	53.87	19.51	95.88	51.12	146.75	1.22	0.67	0.2	26300	18.95
22	32	1	P	31	Coleps	0.42	0.4	0.68	1.77	41.62	106.34	0.31	63.8	19.71	97.3	53.69	167.02	1.14	0.69	0.2	37700	23.14
22	32	1	P	32	Coleps	0.46	0.42	0.69	1.99	38.14	107.96	0.25	65.21	16.29	96.94	47.51	162.99	1.2	0.55	0.21	29100	24.75
22	32	1	P	33	Coleps	0.53	0.57	0.81	1.38	33.78	178.78	0.57	42.64	24.11	74.46	42.77	133.51	1.21	0.81	0.14	20200	22.3
22	32	1	P	34	Coleps	0.48	0.5	0.76	1.58	36.79	161.19	0.39	53.84	20.85	85.03	47.25	149.39	1.14	0.69	0.16	26100	23.14
22	32	1	P	35	Coleps	0.46	0.48	0.75	1.5	39.26	180.49	0.44	52.97	23.15	94.78	52.03	152.23	1.39	0.78	0.2	31700	22.12
22	32	1	P	36	Coleps	0.52	0.52	0.8	1.52	44.39	112.97	0.43	61.46	26.14	66.14	55.22	175.2	1.13	0.71	0.13	45800	30.36
22	32	1	P	37	Coleps	0.53	0.54	0.79	1.52	33.78	177.85	0.42	48.08	20.36	89.63	41.82	136.87	1.24	0.6	0.17	20200	21.04
22	32	1	P	38	Coleps	0.47	0.5	0.75	1.57	37.44	162.58	0.4	53.44	21.18	103.15	49.82	149.23	1.27	0.76	0.18	27500	20.33
22	32	1	P	39	Coleps	0.45	0.47	0.74	1.4	38.16	153.79	0.53	47.21	25.21	73.54	51.4	144.84	1.07	0.81	0.16	29100	22.33
22	32	1	P	40	Coleps	0.44	0.34	0.7	1.79	45.56	105.88	0.3	71.72	21.52	101.26	60.06	186.48	1.17	0.47	0.18	49500	26.83
22	32	1	P	41	Coleps	0.39	0.34	0.66	1.72	43.95	117.43	0.32	65.09	21.09	94.13	59.91	172.36	1.29	0.69	0.22	44500	22.3
22	32	1	P	42	Coleps	0.46	0.48	0.74	1.55	38.55	164.25	0.4	54.04	21.82	94.02	51.21	151.72	1.11	0.81	0.17	30000	22.03
22	32	1	P	43	Coleps	0.62	0.62	0.88	1.51	44.15	52.26	0.43	62.58	27.22	123.76	54.47	179.6	1.33	0.69	0.11	45100	31.73
22	32	1	P	44	Coleps	0.45	0.44	0.73	1.49	42.35	117.3	0.45	56.11	25.02	77.55	55.04	162.27	1.09	0.75	0.16	39800	24.75
22	32	1	P	45	Coleps	0.52	0.58	0.82	1.3	30.63	135.79	0.76	34.19	26.13	98.6	39.73	120.63	1.08	0.77	0.12	15000	18.74
22	32	1	P	46	Coleps	0.41	0.42	0.69	1.74	37.03	133.72	0.32	57.68	18.26	106.77	51.4	151.87	1.54	0.84	0.25	26600	18.74
22	32	1	P	47	Coleps	0.52	0.55	0.81	1.31	38.29	164.3	0.71	42.51	30.06	57.7	49.73	145.15	1.07	0.74	0.12	29400	23.98
22	32	1	P	48	Coleps	0.51	0.51	0.79	1.52	44.33	59.58	0.43	60.77	26.03	117.58	56.39	173.6	1.25	0.78	0.15	45600	26.46
22	32	1	P	49	Coleps	0.62	0.63	0.89	1.41	45.13	136.62	0.53	57.97	30.58	72.56	54.91	177.11	1.12	0.78	0.1	48100	31.19
22	32	1	P	50	Coleps	0.65	0.54	0.86	2.56	63.13	69.73	0.17	131.26	22.37	103.54	74.46	307.26	1.43	0.59	0.14	132000	46.94
22	32	1	P	51	Coleps	0.41	0.3	0.64	1.9	44.21	91.21	0.27	71.47	19.39	104.92	57.66	181.72	1.17	0.69	0.2	45200	26.38
22	32	1	P	52	Coleps	0.59	0.62	0.87	1.53	36.49	157.33	0.42	53.29	22.21	57.07	44.58	150.99	1.16	0.7	0.12	25400	29.38
22	32	1	P	53	Coleps	0.44	0.45	0.73	1.53	39.29	115.7	0.42	53.63	22.49	110.46	53.33	152.23	1.19	0.84	0.18	31800	21.63
22	32	1	P	54	Coleps	0.54	0.53	0.8	2.05	50.25	125.13	0.24	87.83	20.96	65.55	62.95	217.57	1.25	0.6	0.17	66400	34.72
22	32	1	P	55	Coleps	0.54	0.58	0.81	1.48	26.87	116.08	0.45	38.85	17.67	90.22	35.14	113.02	1.13	0.51	0.15	10200	17.87
22	32	1	P	56	Coleps	0.51	0.49	0.79	1.63	41.49	103.83	0.36	62.29	22.65	93.88	53.92	169.87	1.16	0.73	0.14	37400	26.9
22	32	1	P	57	Coleps	0.52	0.53	0.8	1.57	39.68	105.38	0.39	57.37	22.55	71.41	50.91	159.84	1.14	0.7	0.15	32700	23.75
22	32	1	P	58	Coleps	0.55	0.56	0.83	1.66	35.27	108.05	0.35	53.65	18.66	88.71	45.95	144.63	1.14	0.72	0.18	23000	23.97
22	32	1	P	59	Coleps	0.67	0.57	0.85	1.64	43.41	82.83	0.36	65.78	23.4	101.01	51.87	178.36	1.28	0.42	0.14	42800	34.44
22	32	1	P	60	Coleps	0.43	0.41	0.72	1.47	41.76	147.19	0.47	54.25	25.38	99.49	55.66	159.27	1.22	0.8	0.17	38100	21.46
22	32	1	P	61	Coleps	0.39	0.39	0.66	2.08	44.44	103	0.23	74.79	17.39	79.69	60.24	184.36	1.18	0.7	0.24	46000	20.85
22	32	1	P	62	Coleps	0.46	0.47	0.74	1.61	37.69	123.7	0.37	54.94	20.48	100.12	49.31	150.84	1.12	0.7	0.18	28000	23.24
22	32	1	P	63	Coleps	0.42	0.4	0.7	1.6	40.38	150.73	0.38	57.3	21.72	100.76	55.04	158.02	1.21	0.78	0.19	34500	20.25
22	32	1	P	64	Coleps	0.45	0.45	0.74	1.45	40.67	138.88	0.48	52.59	25.28	96.8	54.18	155.75	1.2	0.78	0.16	35200	21.95
22	32	1	P	65	Coleps	0.39	0.38	0.67	1.5	40.31	145.16	0.44	52.58	23.28	98.41	55.95	151.72	1.07	0.76	0.19	34300	19.88
22	32	1	P	66	Coleps	0.43	0.43	0.71	1.64	37.47	166.34	0.36	54.91	19.71	92.17	51.75	149.23	1.22	0.55	0.2	27500	19.49
22	32	1	P	67	Coleps	0.46	0.41	0.73	1.93	40.36	123.98	0.26	69.66	18.38	93.62	53.86	176.08	1.33	0.57	0.17	34400	25.3
22	32	1	P	68	Coleps	0.42	0.39	0.69	1.7	41.79	97.95	0.33	61.48	20.53	104.7	57.9	164.02	1.11	0.68	0.2	38200	20.25
22	32	1	P	69	Coleps	0.44	0.42	0.71	1.64	45.51	112.32	0.36	64.94	23.28	81.52	57.74	176.44	1.11	0.58	0.18	49400	27.82
22	32	1	P	70	Coleps	0.44	0.41	0.73	1.48	44.4	122	0.46	57.88	26.43	98.71	59.27	168.63	1.34	0.87	0.18	45800	24.37
22	32	1	P	71	Coleps	0.58	0.48	0.79	1.98	40.12	81.4	0.25	71.22	17.88	106.92	50.25	178.2	1.51	0.46	0.19	33800	30.14
22	32	1	P	72	Coleps	0.53	0.53	0.81	1.47	41.43	123.77	0.47	55.71	25.97	104.58	53.14	163.36	1.25	0.65	0.14	37200	26.09
22	32	1	P	73	Coleps	0.48	0.49	0.75	1.6	35.81	128.37	0.38	52.52	19.79	108.49	46.45	144.63	1.13	0.6	0.17	24000	23.66
22	32	1	P	74	Coleps	0.54	0.56	0.82	1.58	38.41	154.09	0.39	55.61	21.56	60.33	49.07	154.36	1.13	0.71	0.16	29700	24.83
22	32	1	P	75	Coleps	0.36	0.28	0.57	2.12	45.58	91.49	0.23	77.59	17.52	105.64	59.86	190.2	1.19	0.7	0.24	49600	25.72
22	32	1	P	76	Coleps	0.5	0.33	0.72	2.45	58.19	127.08	0.18	104.78	19	87.52	80.84	247.57	1.24	0.45	0.25	103000	33.68
22	32	1	P	77	Coleps	0.4	0.32	0.63	2.08	42.18	105.85	0.23	73.12	17.02	98.1	56.01	180.27	1.21	0.52	0.22	39300	23.16
22	32	1	P	78	Coleps	0.54	0.55	0.81	1.37	37.04	151.3	0.59	44.83	26.35	94.21	47.22	142.36	1.08	0.62	0.14	26600	24.73
22	32	1	P	79	Coleps	0.72	0.69	0.93	1.43	35.75	156.68	0.5	48.89	24.48	61.46	41.32	146.75	1.14	0.57	0.1	23900	29.61
22	32	1	P	80	Coleps	0.44	0.44	0.73	1.66	36.9	124.26	0.35	56.11	19.57	105.86	49.12	151.36	1.15	0.76	0.17	26300	21.88
22	32	1	P	81	Coleps	0.61	0.65	0.88	1.27	30.54	196.4	1	30.29	30.29	52.78	37.94	121.15	1.08	0.69	0.1	14900	21.66
22	32	1	P	82	Coleps	0.5	0.53	0.8	1.42	39.58	187.87	0.52	49.87	25.81	58.26	51.84	151.36	1.08	0.77	0.15	32500	24.74
22	32	1	P	83	Coleps	0.52	0.46	0.75	1.67	42.01	116.43	0.34	61.98	21.27	111.06	53.3	166.51	1.29	0.44	0.2	38800	27.75
22	32	1	P	84	Coleps	0.65	0.64	0.88	1.62	38.39	144.72	0.36	59.38	21.67	75.8	45.5	162.11	1.18	0.62	0.12	29600	32.11
22	32	1	P	85	Coleps	0.45	0.48	0.74	1.4	37.18	110.24	0.54	46.05	24.87	104.72	49.31	141.84	1.07	0.8	0.15	26900	19.15
22	32	1	P	86	Coleps	0.78	0.63	0.89	1.59	39.98	120.98	0.38	59.45	22.67	78.57	44.58	164.23	1.16	0.52	0.13	33500	34.72
22	32	1	P	87	Coleps	0.48	0.48	0.76	1.79	40.6	165.65	0.3	64.79	19.45	102.19	52.42	168.48	1.17	0.72	0.18	35000	29.16
22	32	1	P	88	Coleps	0.49	0.51	0.78	1.44	34.96	99.29	0.49	46.55	22.77	106.26	46.45	138.63	1.27	0.77	0.16	22400	21.53
22	32	1	P	89	Coleps	0.59	0.64	0.87	1.3	37.21	159.4	0.77	40.59	31.21	67.66	47.59	143.6	1.08	0.86	0.1	27000	25.44
22	32	1	P	90	Coleps	0.43	0.4	0.69	1.79	41.92	103.72	0.3	65.42	19.78	97.62	56.25	170.39	1.15	0.53	0.19	38600	23.25
22	32	1	P	91	Coleps	0.48	0.53	0.76	1.44	31.68	176.07	0.49	42.03	20.66	94.7	41.82	125.39	1.09	0.82	0.16	16600	20.68
22	32	1	P	92	Coleps	0.43	0.37	0.69	1.85	45.77	79.89	0.28	72.29	20.51	107.44	58.77	185.6	1.16	0.44	0.2	50200	27.28
22	32	1	P	93	Coleps	0.51	0.54	0.8	1.36	33.71	95.99	0.59	41.37	24.58	109.13	43.58	131.9	1.08	0.69	0.13	20100	21.75
22	32	1	P	94	Coleps	0.51	0.5	0.79	1.52	44.67	65.67	0.42	62.05	26.33	118.1	56.2	176.75	1.13	0.78	0.13	46700	26.25
22	32	1	P	95	Coleps	0.45	0.43	0.73	1.65	39.57	130.83	0.35	59.05	20.77	98.36	53.55	159.63	1.24	0.63	0.18	32400	21.75
22	32	1	P	96	Coleps	0.45	0.45	0.73	1.57	36.58	138.42	0.39	52.03	20.54	93.85	50.3	145.15	1.11	0.68	0.18	25600	18.75
22	32	1	P	97	Coleps	0.44	0.44	0.72	1.66	38.7	115.99	0.35	57.94	20.19	102.59	49.86	156.27	1.14	0.62	0.18	30300	21.43
22	32	1	P	98	Coleps	0.56	0.53	0.83	1.58	39.79	92.51	0.39	59.31	22.99	74.55	50.48	164.6	1.17	0.61	0.12	33000	29.75
22	32	1	P	99	Coleps	0.45	0.45	0.73	1.5	39.52	99.55	0.44	52.86	23.41	94.48	51.23	152.54	1.09	0.74	0.17	32300	22.04
22	32	1	P	100	Coleps	0.52	0.56	0.81	1.34	36.02	135	0.64	42.34	27.15	111.29	46.52	138.99	1.37	0.78	0.16	24500	23.06
22	32	1	P	101	Coleps	0.43	0.44	0.71	1.87	43	153.17	0.28	69.02	19.2	68.87	55.22	176.44	1.17	0.81	0.2	41600	25.35
22	32	1	P	102	Coleps	0.38	0.38	0.65	1.71	37.79	165.05	0.33	55.49	18.25	87.43	51.84	147.48	1.1	0.8	0.23	28300	16.5
22	32	1	P	103	Coleps	0.5	0.44	0.71	1.98	42.28	84.86	0.25	71.73	18.07	105.17	53.14	179.6	1.3	0.41	0.21	39600	31.45
22	32	1	P	104	Coleps	0.54	0.57	0.81	1.58	36.59	154.35	0.39	53.56	20.88	93.82	46.4	148.87	1.42	0.75	0.18	25700	27.36
22	32	1	P	105	Coleps	0.47	0.47	0.73	1.92	39.51	112.26	0.27	66.02	17.52	99.48	50.05	167.08	1.31	0.66	0.21	32300	26.22
22	32	1	P	106	Coleps	0.66	0.58	0.85	1.8	43.23	127.71	0.3	69.41	20.65	70.94	48.57	180.11	1.18	0.57	0.17	42300	33.76
22	32	1	P	107	Coleps	0.46	0.49	0.72	2.18	35.3	117.15	0.22	67.23	14.52	110.95	45.67	163.51	1.28	0.65	0.19	23000	23.14
22	32	1	P	108	Coleps	0.44	0.45	0.72	1.53	36.05	129.21	0.42	50.02	20.87	98.6	48.02	141.78	1.5	0.67	0.23	24500	20.25
22	32	1	P	109	Coleps	0.46	0.45	0.74	1.74	39.44	176.89	0.32	60.62	19.3	95.88	53.74	159.84	1.48	0.67	0.23	32100	22.33
22	32	1	P	110	Coleps	0.45	0.45	0.72	1.81	42.17	128.38	0.29	67.41	19.83	96.15	55.53	174.48	1.17	0.73	0.18	39300	26.63
22	32	1	P	111	Coleps	0.4	0.36	0.65	2.06	40.44	130.42	0.24	67.34	15.84	107.41	56.55	166.36	1.16	0.6	0.26	34600	20.84
22	32	1	P	112	Coleps	0.41	0.38	0.67	1.97	44.26	150.51	0.25	72.06	18.36	101.87	60.12	180.84	1.26	0.6	0.23	45400	23.52
22	32	1	P	113	Coleps	0.46	0.52	0.74	1.53	30.51	154.33	0.42	43.77	18.3	93.82	40.53	124.15	1.11	0.68	0.17	14900	16.86
22	32	1	P	114	Coleps	0.52	0.55	0.81	1.39	39.52	155	0.56	49.32	27.42	65.05	50.24	153.48	1.1	0.75	0.12	32300	23.84
22	32	1	P	115	Coleps	0.57	0.61	0.86	1.35	38.98	147.48	0.62	46.83	28.92	60.42	49.23	151.51	1.1	0.86	0.11	31000	26.9
22	32	1	P	116	Coleps	0.42	0.4	0.7	1.69	44.32	121.57	0.34	65.6	22.16	96.14	58.16	175.51	1.13	0.73	0.18	45600	23.25
22	32	1	P	117	Coleps	0.48	0.51	0.77	1.54	36.98	174.67	0.42	52.16	21.65	75.9	48.02	147.63	1.12	0.85	0.16	26500	21.75
22	32	1	P	118	Coleps	0.44	0.46	0.73	1.53	37.87	161.21	0.42	52.88	22	89.71	51.11	149.75	1.11	0.77	0.16	28400	20.76
22	32	1	P	119	Coleps	0.77	0.7	0.91	1.65	29.99	113.73	0.36	47.43	16.84	91.9	35.14	128.54	1.16	0.57	0.16	14100	23.32
22	32	1	P	120	Coleps	0.83	0.72	0.92	1.47	36.2	131.28	0.46	50.85	23.58	75.91	38.87	148.87	1.15	0.63	0.11	24800	32.04
22	32	1	P	121	Coleps	0.49	0.51	0.77	1.44	40.46	152.41	0.49	52.19	25.61	66.66	52.63	155.6	1.09	0.69	0.15	34700	24.53
22	32	1	P	122	Coleps	0.37	0.33	0.6	2.37	44.4	104.54	0.19	80.2	15.23	92.05	58.43	190.87	1.22	0.67	0.26	45800	24.38
22	32	1	P	123	Coleps	0.65	0.66	0.89	1.33	37.28	174.98	0.65	44.51	28.86	63.74	45.92	146.75	1.1	0.66	0.1	27100	30.09
22	32	1	P	124	Coleps	0.45	0.47	0.74	1.41	36.73	173.07	0.52	46.3	24.15	109.42	49.23	140.9	1.22	0.82	0.17	25900	20.1
22	32	1	NP	1	Pcaudatum	0.32	0	0.56	2.17	133.15	150.87	0.22	204.17	44.41	85.23	190.49	497.16	1.42	0.65	0.25	1240000	59.92
22	32	1	NP	2	Pcaudatum	0.22	0	0.41	2.23	146.24	103.59	0.21	208.05	43.51	85.96	212.99	503.12	1.4	0.72	0.33	1640000	45.96
22	32	1	NP	3	Pcaudatum	0.24	0	0.45	2.46	163	113.92	0.18	254.65	45.86	73.5	233.97	601.01	1.16	0.68	0.29	2270000	63.57
22	32	1	NP	4	Pcaudatum	0.32	0	0.57	1.71	141.9	63.46	0.33	183.1	60.3	90.51	200.34	486.8	1.7	0.86	0.25	1500000	60.96
22	32	1	NP	1	Paurelia	0.51	0.42	0.8	1.56	80.89	46.95	0.4	108.91	43.32	126.81	105.35	304.47	1.21	0.76	0.13	277000	50.29
22	32	1	NP	2	Paurelia	0.35	0.17	0.58	1.76	70.47	68.86	0.31	96.76	30.21	92.23	97.37	253.93	1.28	0.52	0.25	183000	34.13
22	32	1	NP	3	Paurelia	0.41	0.3	0.7	1.5	68.72	115.29	0.44	85.64	37.8	87.32	94.79	246.9	1.26	0.93	0.17	170000	34.99
22	32	1	NP	4	Paurelia	0.45	0.3	0.73	2.14	65.8	119.23	0.22	115.8	25.65	97.72	88.39	282.9	1.62	0.53	0.19	149000	43.32
22	32	1	NP	5	Paurelia	0.36	0.19	0.62	1.67	82.46	46.99	0.34	110.71	38.09	97.97	112.28	297.59	1.36	0.74	0.23	294000	39.42
22	32	1	NP	6	Paurelia	0.42	0.28	0.69	1.77	64.08	117.88	0.31	94.77	29.01	97.7	86.42	247.57	1.2	0.54	0.19	138000	34.83
22	32	1	NP	7	Paurelia	0.48	0.39	0.77	1.56	68.6	46.24	0.4	92.06	37.03	128.41	88.44	258.17	1.12	0.76	0.14	169000	40.61
22	32	1	NP	8	Paurelia	0.46	0.35	0.75	1.57	78.8	43.06	0.4	105.62	41.75	123.14	103.49	294.74	1.27	0.83	0.14	256000	44.23
22	32	1	NP	9	Paurelia	0.48	0.37	0.76	2.08	72.03	58.11	0.23	121.73	28.28	96.98	94.16	300.02	1.29	0.66	0.18	196000	44.41
22	32	1	NP	10	Paurelia	0.4	0.24	0.65	2.22	80.72	43.69	0.21	137.35	28.8	115.92	105.01	332.29	1.35	0.57	0.21	275000	41.05
22	32	1	NP	11	Paurelia	0.41	0.29	0.67	1.94	55.95	167.55	0.26	89.23	23.25	90.24	75.91	224.96	1.25	0.56	0.21	91700	29.81
22	32	1	NP	12	Paurelia	0.44	0.35	0.71	1.65	59.61	87.33	0.36	83.13	29.53	116.2	79.21	225.32	1.27	0.63	0.19	111000	36.14
22	32	1	NP	13	Paurelia	0.39	0.3	0.66	1.79	55.31	116.75	0.3	82.27	24.83	106.89	76.59	214.2	1.47	0.73	0.25	88600	28.72
22	32	1	NP	14	Paurelia	0.46	0.32	0.75	1.57	74.59	44.99	0.39	100.82	39.74	128.64	97.66	281.14	1.18	0.61	0.14	217000	44.13
22	32	1	NP	15	Paurelia	0.37	0.25	0.63	2.22	68.06	101.81	0.21	115.85	24.28	102.2	90.85	280.26	1.22	0.59	0.22	165000	36.47
22	32	1	NP	16	Paurelia	0.35	0.21	0.6	1.95	67.08	170.03	0.26	103.11	26.77	101.29	92.53	259.78	1.21	0.72	0.22	158000	32.81
22	32	1	NP	1	Euchlanis	0.57	0.31	0.7	3.12	81.58	68.61	0.13	172.5	22.46	107.74	99.04	389.92	1.49	0.4	0.22	284000	55.48
22	32	1	NP	2	Euchlanis	0.65	0.55	0.89	2.34	84.81	78.76	0.19	161.8	31.4	74.79	103.04	386.41	1.46	0.62	0.14	319000	63.47
22	32	1	NP	3	Euchlanis	0.72	0.57	0.92	1.98	108.34	55.93	0.25	182.98	45.96	120.13	131.25	457.89	1.38	0.67	0.11	666000	85.21
22	32	1	NP	4	Euchlanis	0.66	0.65	0.9	1.27	49.08	130.25	1	45.21	45.21	87.86	61.15	180.84	1.06	0.81	0.09	61900	36.75
22	32	1	NP	5	Euchlanis	0.53	0.31	0.78	2.68	102.34	61.36	0.16	201.64	32.17	87.86	132.44	467.62	1.38	0.42	0.18	561000	66.96
22	32	1	NP	6	Euchlanis	0.63	0.56	0.86	2.93	89.14	84.8	0.14	193.12	27.34	79.17	103.42	440.92	1.48	0.73	0.16	371000	65.25
22	32	1	NP	7	Euchlanis	0.54	0.49	0.81	1.74	55.61	91.18	0.32	83.47	26.63	88.67	72.24	220.2	1.15	0.65	0.16	90000	35.25
22	32	1	NP	8	Euchlanis	0.47	0.41	0.74	2.03	54.99	118.4	0.24	92.93	22.4	91.87	71.38	230.66	1.22	0.74	0.19	87000	32.48
22	32	1	NP	9	Euchlanis	0.75	0.59	0.93	1.76	83.23	79.41	0.31	129.76	40.14	65.98	100.26	339.8	1.35	0.62	0.11	302000	66.75
22	32	1	NP	10	Euchlanis	0.48	0.28	0.74	2.04	93.63	102.23	0.24	145.54	34.94	81	128.41	360.95	1.16	0.64	0.21	430000	56.31
22	32	1	NP	11	Euchlanis	0.55	0.36	0.79	1.97	99.63	105.76	0.25	153.65	39.01	106.46	127.56	385.32	1.22	0.61	0.19	518000	63.66
22	32	1	NP	12	Euchlanis	0.59	0.44	0.83	2.06	98.96	72.37	0.24	162.03	38.13	101.9	125	400.32	1.34	0.6	0.18	507000	65.44
22	32	1	NP	13	Euchlanis	0.44	0.16	0.66	2.58	103.14	108.98	0.17	188.25	31.7	93.79	135.82	439.89	1.39	0.36	0.23	574000	59.72
22	32	1	NP	14	Euchlanis	0.62	0.55	0.85	1.68	62.42	91.28	0.34	92.19	31.34	105.09	73.65	247.05	1.16	0.64	0.14	127000	43.4
22	32	1	NP	15	Euchlanis	0.73	0.67	0.94	1.62	92.51	56.67	0.37	131.72	48.68	102.73	112.4	360.8	1.5	0.81	0.11	415000	75.7
22	32	1	NP	16	Euchlanis	0.43	0.14	0.58	2.87	91.99	139.02	0.15	161.69	23.55	58.47	123.09	370.47	1.21	0.38	0.32	408000	50.46
22	32	1	NP	17	Euchlanis	0.55	0.39	0.8	2.69	102.47	79.48	0.16	206.15	32.7	90.89	124.4	477.71	1.77	0.57	0.18	563000	71.06
22	32	1	NP	18	Euchlanis	0.61	0.26	0.79	2.71	104.55	85.53	0.16	185.09	29.11	106.26	135.72	428.41	1.41	0.49	0.28	598000	69.21
22	32	1	NP	19	Euchlanis	0.68	0.57	0.89	2.52	88.41	66.67	0.17	180.98	31.47	99.72	103.27	424.89	1.81	0.67	0.13	362000	72.4
22	32	1	NP	20	Euchlanis	0.57	0.35	0.82	3.31	104.72	67.85	0.12	239.77	28.98	90.26	126.48	537.5	1.87	0.46	0.18	601000	67.71
22	32	1	NP	21	Euchlanis	0.47	0.44	0.76	1.61	53.3	94.12	0.37	74.98	27.88	81.19	71.31	205.72	1.2	0.78	0.16	79300	32.27
22	32	1	NP	1	Euplotes	0.58	0.48	0.86	1.89	109.63	72.82	0.27	176.34	48.26	108.16	137.25	449.2	1.97	0.8	0.15	690000	75.75
22	32	1	NP	2	Euplotes	0.38	0.23	0.65	2.09	77.67	98.27	0.23	125.25	28.92	95.53	107.22	308.35	1.47	0.59	0.23	245000	42.32
22	32	1	NP	3	Euplotes	0.45	0.29	0.72	2.34	82.93	107.13	0.19	149.13	28.89	100.31	106.53	356.04	1.73	0.56	0.21	299000	55.47
22	32	1	NP	4	Euplotes	0.4	0.23	0.67	2.11	82.73	83.7	0.23	134.4	30.54	93.45	114.28	329.87	1.78	0.65	0.26	297000	43.32
22	32	1	NP	1	Gastrotrich	0.36	0.23	0.63	1.73	61.24	103.81	0.32	85.99	27.58	110.61	85.37	227.14	1.09	0.64	0.21	120000	30.23
22	32	1	NP	2	Gastrotrich	0.29	0.11	0.48	2.41	67.76	148.43	0.19	110.93	20.57	103.75	95.02	262.99	1.39	0.47	0.33	163000	28.3
22	32	1	NP	3	Gastrotrich	0.23	0.03	0.42	2.14	66.47	95.27	0.22	98.33	21.78	120.68	94.3	240.23	1.29	0.72	0.34	154000	22.15
22	32	1	NP	1	Coleps	0.56	0.57	0.83	1.49	39.65	166.43	0.45	54.3	24.2	67.05	48.92	156.99	1.12	0.65	0.14	32600	26.93
22	32	1	NP	2	Coleps	0.44	0.39	0.69	1.94	48.17	87.5	0.26	79.55	20.68	110.26	62.21	200.44	1.28	0.63	0.2	58500	27.44
22	32	1	NP	3	Coleps	0.52	0.48	0.77	1.69	39.46	123.07	0.34	60.43	20.37	75.87	48.45	161.6	1.15	0.55	0.17	32200	24.15
22	32	1	NP	4	Coleps	0.44	0.42	0.71	1.78	40.81	101.57	0.3	63.51	19.31	101.28	54.91	165.63	1.15	0.69	0.2	35600	23.25
22	32	1	NP	5	Coleps	0.44	0.41	0.7	1.84	41.84	119.6	0.29	65.16	18.72	71.69	57.14	167.75	1.14	0.63	0.22	38400	23.26
22	32	1	NP	6	Coleps	0.58	0.58	0.85	1.69	37.52	147.22	0.34	58.31	19.64	57.44	48.83	155.9	1.16	0.68	0.16	27600	23.25
22	32	1	NP	7	Coleps	0.55	0.53	0.78	2.06	45.25	115.2	0.24	78.72	18.58	75.04	54.48	194.6	1.23	0.65	0.2	48500	33.23
22	32	1	NP	8	Coleps	0.51	0.53	0.8	1.45	39.21	196.13	0.49	51.54	25.01	60.12	50.54	153.11	1.1	0.74	0.14	31600	24.88
22	32	1	NP	9	Coleps	0.69	0.67	0.91	1.44	34.78	172.87	0.49	47.73	23.52	56.19	42.38	142.51	1.14	0.63	0.11	22000	27.75
22	32	1	NP	10	Coleps	0.64	0.65	0.88	1.29	37.44	110.41	0.8	39.91	31.97	75.89	46.06	143.75	1.08	0.76	0.1	27500	29.34
22	32	1	NP	11	Coleps	0.64	0.67	0.9	1.32	35.25	166.57	0.67	41.51	27.81	60.5	42.38	138.63	1.1	0.77	0.1	22900	26.57
22	32	1	NP	12	Coleps	0.56	0.56	0.83	1.88	43.05	112.26	0.27	72.17	19.83	67.38	54.75	183.99	1.21	0.74	0.17	41800	29.85
22	32	1	NP	13	Coleps	0.53	0.52	0.81	1.56	42.53	94.66	0.4	60.28	24.04	72.08	53.42	168.63	1.13	0.64	0.15	40300	25.86
22	32	1	NP	14	Coleps	0.61	0.63	0.88	1.35	40.3	171.86	0.61	48.29	29.59	64.07	51.4	155.75	1.09	0.78	0.11	34300	29.48
22	32	1	NP	15	Coleps	0.61	0.64	0.88	1.39	38.86	160.38	0.55	49.53	27.03	60.72	48.14	153.11	1.11	0.74	0.11	30700	28.69
22	32	1	NP	16	Coleps	0.5	0.52	0.78	1.66	38.93	153.46	0.35	58.36	20.4	64.92	50.97	157.51	1.14	0.74	0.17	30900	24.47
22	32	1	NP	17	Coleps	0.47	0.49	0.76	1.35	35.89	165.26	0.61	42.37	25.7	72.9	46.8	136.15	1.06	0.82	0.15	24200	21.25
22	32	1	NP	18	Coleps	0.53	0.52	0.81	1.63	39.5	164.62	0.36	59.73	21.66	61.32	49.34	162.78	1.16	0.6	0.14	32300	24.51
22	32	1	NP	19	Coleps	0.55	0.56	0.81	1.66	39.33	124.28	0.35	60.48	21.02	69.05	47.89	162.99	1.17	0.62	0.15	31900	27.83
22	32	1	NP	20	Coleps	0.6	0.6	0.87	1.5	41.9	179.57	0.44	58.58	25.66	64.18	52.18	168.48	1.14	0.71	0.12	38500	30.49
22	32	1	NP	21	Coleps	0.42	0.41	0.7	1.62	43.7	115.49	0.37	61.08	22.43	83.47	58.16	167.02	1.09	0.83	0.2	43700	21.31
22	32	1	NP	22	Coleps	0.56	0.58	0.83	1.54	37.77	133.36	0.41	54.47	22.35	85.87	47.75	153.63	1.24	0.69	0.15	28200	27.94
22	32	1	NP	23	Coleps	0.56	0.57	0.83	1.53	40.58	131.42	0.42	57.73	24.2	86.93	51.49	163.87	1.24	0.68	0.13	35000	30.75
22	32	1	NP	24	Coleps	0.66	0.58	0.89	1.66	39.47	94.95	0.35	62.27	21.79	78.87	47.22	168.11	1.2	0.55	0.12	32200	31.87
22	32	1	NP	25	Coleps	0.5	0.49	0.76	1.78	38.96	159.22	0.3	61.26	18.66	104.06	50.91	159.84	1.28	0.72	0.21	31000	23.39
22	32	1	NP	26	Coleps	0.44	0.34	0.69	2.22	48.55	78.11	0.21	87.3	18.38	79.84	62.09	211.36	1.25	0.58	0.21	59900	24.75
22	32	1	NP	27	Coleps	0.64	0.65	0.89	1.38	38.54	102.4	0.56	48.75	27.37	81.33	46.02	152.23	1.11	0.68	0.11	30000	31.43
22	32	1	NP	28	Coleps	0.5	0.49	0.76	1.68	41.98	109.25	0.34	62.43	21.37	73.92	54.47	167.6	1.13	0.68	0.18	38700	29.18
22	32	1	NP	29	Coleps	0.45	0.46	0.74	1.59	39.28	184.55	0.38	56.69	21.55	62.34	51.21	156.48	1.12	0.68	0.17	31700	22.03
22	32	1	NP	30	Coleps	0.76	0.66	0.95	1.62	42.07	107.08	0.37	66.87	24.43	62.59	47.22	182.6	1.23	0.6	0.08	39000	37.18
22	32	1	NP	31	Coleps	0.46	0.48	0.75	1.74	41.85	126.64	0.32	65.01	20.73	71.53	56.01	171.48	1.16	0.62	0.17	38400	23.64
22	32	1	NP	32	Coleps	0.51	0.54	0.8	1.58	37.72	134.71	0.39	54.59	21.27	66.69	48.32	151.72	1.13	0.75	0.16	28100	24.01
22	32	1	NP	33	Coleps	0.6	0.62	0.86	1.54	41.33	137.47	0.41	58.89	24.11	66.63	52.03	165.99	1.14	0.8	0.13	37000	30.23
22	32	1	NP	34	Coleps	0.65	0.67	0.9	1.47	35.94	168.56	0.47	50.27	23.54	60.79	43.77	147.63	1.15	0.74	0.11	24300	27.56
22	32	1	NP	35	Coleps	0.43	0.44	0.72	1.77	44.5	117.47	0.31	68.51	20.95	74.59	58.04	178.93	1.15	0.72	0.19	46100	24.71
22	32	1	NP	36	Coleps	0.58	0.57	0.84	1.47	39.64	109.2	0.46	53.67	24.9	70.11	48.02	157.15	1.12	0.73	0.13	32600	30.75
22	32	1	NP	37	Coleps	0.57	0.6	0.84	1.47	38.64	124.53	0.47	52.65	24.53	68.89	48.83	154.36	1.12	0.71	0.13	30200	27.31
22	32	1	NP	38	Coleps	0.55	0.58	0.83	1.35	36.57	145.92	0.61	44.06	27.02	67.76	45.95	142.15	1.09	0.82	0.12	25600	26.06
22	32	1	NP	39	Coleps	0.6	0.63	0.87	1.56	37.95	154.57	0.4	55.96	22.36	61.75	46.99	156.63	1.16	0.67	0.13	28600	28.38
22	32	1	NP	40	Coleps	0.63	0.65	0.89	1.69	44.56	123.89	0.34	69.96	23.64	82.87	52.71	187.2	1.2	0.79	0.12	46300	32.11
22	32	1	NP	41	Coleps	0.55	0.56	0.83	1.36	38.99	126.77	0.6	47.25	28.14	72.34	49.23	150.78	1.09	0.71	0.12	31000	23.25
22	32	1	NP	42	Coleps	0.46	0.49	0.74	2.04	46.93	105.57	0.24	80.78	19.44	76.02	58.56	200.44	1.22	0.74	0.19	54100	27.8
22	32	1	NP	43	Coleps	0.58	0.59	0.85	1.47	36.87	154.29	0.46	50.61	23.38	67.95	46.36	147.99	1.12	0.65	0.13	26200	25.3
22	32	1	NP	44	Coleps	0.65	0.61	0.88	1.77	42.77	114.5	0.31	69.77	21.35	73.48	51.21	182.23	1.21	0.55	0.14	41000	37.12
22	32	1	NP	45	Coleps	0.59	0.62	0.85	1.3	34.9	170.73	0.76	38.28	29.09	60.53	43.87	134.75	1.08	0.72	0.11	22200	24.33
22	32	1	NP	46	Coleps	0.56	0.53	0.8	2.16	42.56	95.15	0.22	76.35	16.71	74.36	53.92	186.11	1.24	0.57	0.21	40400	33.45
22	32	1	NP	47	Coleps	0.45	0.44	0.74	1.63	39.13	168.35	0.36	57.82	20.94	63.74	52.45	157.51	1.13	0.64	0.17	31400	23.25
22	32	1	NP	48	Coleps	0.5	0.53	0.78	1.58	36.78	168.1	0.39	53.75	20.76	77.9	45.06	149.02	1.3	0.73	0.18	26000	24.11
22	32	1	NP	49	Coleps	0.74	0.7	0.94	1.73	46.43	59.21	0.32	75.09	24.15	83.8	53.83	198.48	1.22	0.72	0.11	52400	36.8
22	32	1	NP	50	Coleps	0.42	0.39	0.68	1.77	40.57	100.45	0.31	62.43	19.24	78.72	55.1	163.36	1.14	0.64	0.2	35000	23.38
22	32	1	NP	51	Coleps	0.54	0.56	0.82	1.52	42.28	159.79	0.43	58.46	24.98	60.92	53.74	166.87	1.12	0.84	0.14	39600	30.88
22	32	1	NP	52	Coleps	0.59	0.57	0.83	1.47	40.73	145.82	0.47	54.08	25.3	57.5	51.32	158.75	1.1	0.69	0.14	35400	28.98
22	32	1	NP	53	Coleps	0.41	0.41	0.69	1.63	38.94	134.79	0.36	56.8	20.64	95.28	53.57	154.87	1.22	0.68	0.19	30900	21.66
22	32	1	NP	54	Coleps	0.53	0.52	0.79	2.06	43.75	127.65	0.24	76.97	18.21	71.72	57.19	190.36	1.24	0.73	0.19	43800	30.04
22	32	1	NP	55	Coleps	0.55	0.59	0.84	1.34	36.77	184.56	0.63	44	27.51	71.96	46.45	143.02	1.09	0.74	0.12	26000	23.25
22	32	1	NP	56	Coleps	0.7	0.68	0.9	2.18	41.66	110.68	0.22	80.73	17.45	69.52	49.27	196.36	1.33	0.67	0.15	37800	36.16
22	32	1	NP	57	Coleps	0.54	0.54	0.82	1.59	45.75	104.39	0.38	66.91	25.52	80.53	57.19	184.87	1.16	0.65	0.13	50100	30.15
22	32	1	NP	58	Coleps	0.57	0.61	0.85	1.44	38.82	138.28	0.5	51.3	25.44	108.86	48.52	153.48	1.36	0.79	0.15	30600	26.26
22	32	1	NP	59	Coleps	0.56	0.59	0.84	1.66	35.87	144.32	0.35	57	19.82	81.72	44.61	153.63	1.32	0.69	0.14	24200	25.49
22	32	1	NP	60	Coleps	0.5	0.5	0.78	1.72	45.78	89.41	0.32	71.37	23.11	79.51	58.04	188.96	1.18	0.73	0.15	50200	30.3
22	32	1	NP	61	Coleps	0.62	0.64	0.87	1.38	38.07	156.93	0.57	47.51	27.18	70.16	45.67	149.39	1.1	0.78	0.11	28900	29.09
22	32	1	NP	62	Coleps	0.55	0.55	0.83	1.56	46.88	83.56	0.4	66.35	26.45	90.62	59.49	185.6	1.22	0.81	0.14	54000	31.23
22	32	1	NP	63	Coleps	0.63	0.59	0.85	2.18	41.57	73.14	0.22	79.03	17.02	104.93	49.76	192.11	1.3	0.71	0.17	37600	29.91
22	32	1	NP	64	Coleps	0.57	0.59	0.85	1.44	36.76	124.3	0.49	49.67	24.51	80.85	45.77	148.36	1.26	0.7	0.12	26000	26.47
22	32	1	NP	65	Coleps	0.59	0.64	0.87	1.23	34.85	129.54	1	33.2	33.2	62.33	42.38	132.78	1.06	0.84	0.1	22200	23.42
22	32	1	NP	66	Coleps	0.56	0.53	0.83	1.62	51.98	40.63	0.37	76.8	28.19	113.11	63.57	209.96	1.52	0.78	0.15	73500	34.96
22	32	1	NP	67	Coleps	0.43	0.42	0.71	1.94	43.47	111.25	0.26	70.84	18.52	86.23	55.45	178.72	1.17	0.71	0.22	43000	24.56
22	32	1	NP	68	Coleps	0.48	0.49	0.78	1.37	41.52	144.34	0.57	49.46	28.34	58.69	54.67	155.6	1.06	0.78	0.15	37500	26.92
22	32	1	NP	69	Coleps	0.77	0.71	0.93	1.74	41.96	111.88	0.32	66.82	21.11	63.83	45.84	175.87	1.3	0.7	0.16	38700	36.62
22	32	1	NP	70	Coleps	0.54	0.57	0.82	1.44	34.91	169.75	0.5	45.9	22.79	77.73	44.45	137.39	1.1	0.78	0.15	22300	21.15
22	32	1	NP	71	Coleps	0.53	0.53	0.81	1.59	42.48	171.57	0.38	61.71	23.59	64.34	56.27	170.6	1.14	0.71	0.15	40100	28.69
22	32	1	NP	72	Coleps	0.56	0.59	0.84	1.4	38.4	155.17	0.54	48.66	26.22	65.19	48.32	149.75	1.1	0.8	0.13	29700	26.29
22	32	1	NP	73	Coleps	0.5	0.49	0.78	1.71	38.46	123.77	0.33	61.05	20.09	62.6	49.23	162.27	1.18	0.63	0.15	29800	24.75
22	32	1	NP	74	Coleps	0.42	0.39	0.69	1.62	43.62	100.63	0.37	62.17	22.76	82.74	56.9	169.87	1.11	0.73	0.18	43500	24.47
22	32	1	NP	75	Coleps	0.56	0.56	0.81	1.53	39.11	156.28	0.42	54.38	22.8	75.46	48.82	154.36	1.11	0.58	0.16	31300	29.16
22	32	1	NP	76	Coleps	0.52	0.54	0.81	1.7	42.02	161.47	0.33	64.92	21.7	79.96	52.63	173.23	1.52	0.7	0.19	38900	29.48
22	32	1	NP	77	Coleps	0.5	0.51	0.78	1.43	42.72	141	0.5	53.75	26.79	62.43	56.27	161.08	1.07	0.82	0.16	40800	24.37
22	32	1	NP	78	Coleps	0.54	0.52	0.81	1.55	44.64	113.09	0.41	63.11	25.71	76.92	56.55	177.63	1.14	0.58	0.13	46600	30.72
22	32	1	NP	79	Coleps	0.45	0.43	0.72	1.82	43.11	120.38	0.29	68.12	19.82	86.84	56.54	175.87	1.16	0.73	0.19	42000	23.51
22	32	1	NP	80	Coleps	0.57	0.58	0.84	1.47	37.79	169.22	0.47	51.01	23.86	59.27	47.22	149.75	1.11	0.68	0.14	28300	24.61
22	32	1	NP	81	Coleps	0.55	0.57	0.83	1.45	36.73	167.34	0.48	49.46	23.65	60.94	46.8	146.23	1.11	0.71	0.13	25900	24.45
22	32	1	NP	82	Coleps	0.49	0.51	0.78	1.57	34.38	134.06	0.39	51	20.07	68.39	44.8	142.15	1.15	0.6	0.15	21300	22.49
22	32	1	NP	83	Coleps	0.57	0.6	0.85	1.48	42.58	86.77	0.46	57.86	26.56	118.36	52.47	168.84	1.13	0.82	0.12	40400	28.42
22	32	1	NP	84	Coleps	0.57	0.61	0.85	1.29	36.01	171.67	0.78	38.74	30.32	63.33	45.92	138.11	1.07	0.81	0.11	24500	24.93
22	32	1	NP	85	Coleps	0.53	0.56	0.81	1.66	37.21	160.14	0.35	57.41	20.03	64.26	46.99	154.87	1.16	0.79	0.15	27000	28.1
22	32	1	NP	86	Coleps	0.46	0.46	0.75	1.63	37.75	150.53	0.36	56.22	20.41	63.63	49.23	153.27	1.14	0.7	0.17	28200	25.95
22	32	1	NP	87	Coleps	0.57	0.62	0.85	1.42	34.48	140.08	0.52	45.37	23.51	68.82	44.41	137.75	1.11	0.75	0.13	21500	23.73
22	32	1	NP	88	Coleps	0.48	0.51	0.77	1.51	37.7	160.2	0.43	52.22	22.58	71.69	50.25	149.6	1.11	0.74	0.15	28100	21.67
22	32	1	NP	89	Coleps	0.63	0.68	0.89	1.25	33.76	148.45	1	32.5	32.5	58.96	40.33	129.99	1.07	0.75	0.1	20100	26.22
22	32	1	NP	90	Coleps	0.54	0.52	0.81	1.47	40.09	107.77	0.47	54.05	25.14	73.23	50.56	158.39	1.12	0.7	0.13	33700	26.25
22	32	1	NP	91	Coleps	0.47	0.5	0.76	1.37	36.77	186.8	0.57	44.58	25.54	93.88	49.27	140.23	1.07	0.82	0.15	26000	22.83
22	32	1	NP	92	Coleps	0.62	0.59	0.85	2.06	42.5	110.79	0.24	76.66	18.08	72.43	52.63	189.48	1.26	0.64	0.17	40200	34.63
22	32	1	NP	93	Coleps	0.59	0.61	0.86	1.32	40.3	107.47	0.69	45.38	31.43	64.98	48.94	153.63	1.08	0.76	0.11	34300	27.92
22	32	1	NP	94	Coleps	0.51	0.51	0.8	1.46	42.14	121.64	0.47	55.84	26.35	63.05	53.92	164.39	1.11	0.69	0.13	39200	26.25
22	32	1	NP	95	Coleps	0.58	0.57	0.85	1.6	36.11	107.22	0.38	55.34	20.78	73.03	44.6	152.23	1.17	0.63	0.13	24700	27.75
22	32	1	NP	96	Coleps	0.63	0.64	0.89	1.42	37.74	149.73	0.51	50.57	25.81	62.47	45.77	152.75	1.14	0.73	0.1	28100	27.46
22	32	1	NP	97	Coleps	0.62	0.59	0.86	1.81	37.36	152.92	0.29	63.31	18.62	61.94	44.6	163.87	1.23	0.55	0.14	27300	28.69
22	32	1	NP	98	Coleps	0.46	0.43	0.74	2.09	39.41	104.79	0.23	72.01	16.62	76.93	50.97	177.27	1.26	0.54	0.18	32100	20.25
22	32	1	NP	99	Coleps	0.59	0.55	0.84	1.91	40.13	92.7	0.27	69.28	18.58	71.85	51.32	175.72	1.23	0.52	0.16	33900	29.75
22	32	1	NP	100	Coleps	0.46	0.47	0.75	1.4	38.61	128.77	0.53	48.33	25.75	67.77	51.18	148.15	1.08	0.72	0.14	30100	22.56
22	32	1	NP	101	Coleps	0.59	0.61	0.86	1.44	32.25	158.17	0.49	44.56	22.02	59.5	39.49	133.15	1.14	0.81	0.11	17600	23.25
22	32	1	NP	102	Coleps	0.56	0.61	0.84	1.32	34.53	184.44	0.68	40.12	27.26	63.42	43.58	134.75	1.08	0.78	0.11	21600	23.99
22	32	1	NP	103	Coleps	0.6	0.66	0.88	1.27	33.66	134.2	1	32.72	32.72	78.37	43.12	130.87	1.08	0.74	0.1	20000	23.78
22	32	1	NP	104	Coleps	0.48	0.49	0.77	1.39	39.8	150.34	0.55	48.34	26.72	68.23	51.84	150.11	1.07	0.77	0.15	33000	22.82
22	32	1	NP	105	Coleps	0.52	0.55	0.8	1.64	35.36	163.8	0.36	54.14	19.49	64.72	44.45	147.27	1.16	0.74	0.15	23100	23.14
22	32	1	NP	106	Coleps	0.59	0.59	0.86	1.55	42.7	167.69	0.41	61.9	25.08	68.27	51.4	173.96	1.16	0.71	0.12	40800	30.81
22	32	1	NP	107	Coleps	0.67	0.64	0.89	1.88	39.49	91.12	0.27	69.15	18.97	104.62	46.54	176.23	1.25	0.64	0.14	32200	31.99
22	32	1	NP	108	Coleps	0.48	0.5	0.76	1.66	39.92	100.37	0.35	59.54	20.9	77.49	51.12	160.87	1.14	0.66	0.17	33300	25.88
22	32	1	NP	109	Coleps	0.46	0.48	0.74	1.77	38.56	160.74	0.31	61.06	18.76	64.07	49.76	159.63	1.16	0.73	0.18	30000	21.92
22	32	1	NP	110	Coleps	0.5	0.48	0.78	1.8	41.54	145.02	0.3	66.22	19.77	62.01	53.37	171.99	1.17	0.67	0.18	37500	25.74
22	32	1	NP	111	Coleps	0.45	0.43	0.73	1.89	43.53	104.2	0.27	71.34	19.52	103.28	58.9	181.72	1.19	0.65	0.19	43200	24.34
22	32	1	NP	112	Coleps	0.47	0.42	0.74	1.85	49.73	146.83	0.28	79.53	22.63	68.46	63.16	204.32	1.18	0.55	0.17	64400	30.63
22	32	1	NP	113	Coleps	0.61	0.62	0.88	1.59	44.81	75.65	0.38	66.51	25.3	118.9	54.98	183.63	1.17	0.78	0.12	47100	31.68
22	32	1	NP	114	Coleps	0.88	0.73	0.94	1.8	39.19	83.83	0.3	66.06	19.75	92.46	41.47	171.63	1.23	0.7	0.13	31500	36.08
22	32	1	NP	115	Coleps	0.59	0.6	0.85	1.74	43.61	129	0.32	68.02	21.7	82.68	53.83	179.44	1.26	0.79	0.17	43400	29.61
22	32	1	NP	116	Coleps	0.56	0.6	0.85	1.29	35.59	133.58	0.79	38.38	30.13	100.44	45.95	137.02	1.07	0.84	0.11	23600	23.14
22	32	1	NP	117	Coleps	0.49	0.51	0.77	1.44	36.94	173.2	0.49	47.87	23.64	61.81	48.28	143.02	1.09	0.79	0.16	26400	23.25
22	32	1	NP	118	Coleps	0.61	0.61	0.87	1.49	42.02	102.86	0.45	58.17	26.15	66.73	52.06	168.63	1.14	0.69	0.11	38800	29.94
22	32	1	NP	119	Coleps	0.43	0.44	0.72	1.49	39.11	171.88	0.45	51.81	23.32	59.03	53.42	150.27	1.08	0.81	0.17	31300	21.08
22	32	1	NP	120	Coleps	0.49	0.52	0.77	1.64	36.26	166.72	0.36	54.36	19.45	83.47	48.45	147.63	1.14	0.77	0.17	25000	22.34
22	32	1	NP	121	Coleps	0.56	0.55	0.84	1.55	41.38	145.7	0.4	59.21	23.87	70.44	51.23	166.15	1.14	0.75	0.14	37100	27.75
22	32	1	NP	122	Coleps	0.56	0.58	0.84	1.33	37.82	149.06	0.67	43.75	29.26	60.7	47.12	146.02	1.09	0.76	0.11	28300	25.87
22	32	1	NP	123	Coleps	0.63	0.65	0.88	1.7	32.24	161.45	0.33	52.81	17.64	57.36	38.48	140.9	1.2	0.54	0.14	17500	24.19
22	32	1	NP	124	Coleps	0.67	0.7	0.91	1.32	35.59	133.74	0.68	41.78	28.6	75.92	43.19	140.75	1.1	0.83	0.09	23600	29.25
22	32	1	NP	125	Coleps	0.58	0.62	0.86	1.27	37.13	186.11	0.98	35.85	35.14	68.17	46.02	141.99	1.07	0.78	0.1	26800	26
22	32	1	NP	126	Coleps	0.58	0.54	0.84	1.75	48.48	96.83	0.32	75.98	23.96	86.48	59.66	199.87	1.54	0.7	0.18	59600	35.17
22	32	1	NP	127	Coleps	0.47	0.47	0.76	1.63	36.21	132.98	0.36	54.99	19.89	70.36	48.49	149.75	1.15	0.77	0.16	24900	22.17
22	32	1	NP	128	Coleps	0.43	0.45	0.72	1.6	37.52	174.21	0.38	54.1	20.34	70	50.48	148.87	1.11	0.82	0.18	27700	21.02
22	32	1	NP	129	Coleps	0.45	0.47	0.74	1.45	35.86	161.75	0.49	46.94	22.82	67.89	48.57	139.51	1.09	0.79	0.16	24200	20.66
22	32	1	NP	130	Coleps	0.46	0.44	0.74	1.61	41.77	142.54	0.37	60.1	22.35	66.58	55.4	164.9	1.12	0.64	0.17	38200	23.25
22	32	1	NP	131	Coleps	0.47	0.48	0.76	1.56	39.1	158.4	0.4	55.7	22.18	62.7	51.27	155.75	1.12	0.77	0.16	31300	24.79
22	32	1	NP	132	Coleps	0.56	0.58	0.82	1.98	42.28	102.66	0.25	72.91	18.39	73.51	53.51	182.6	1.22	0.72	0.18	39600	30.69
22	32	1	NP	133	Coleps	0.52	0.54	0.8	1.63	36.29	145.28	0.36	53.6	19.52	66.23	49.12	146.23	1.13	0.67	0.18	25000	22.4
22	32	1	NP	134	Coleps	0.61	0.65	0.88	1.59	37.37	172.34	0.38	56.69	21.55	65.28	44.22	156.48	1.17	0.78	0.13	27300	26.29
22	32	1	NP	135	Coleps	0.65	0.62	0.9	1.42	40.58	122.66	0.51	53.79	27.52	70.89	49.07	162.63	1.13	0.61	0.1	35000	31.66
22	32	1	NP	136	Coleps	0.5	0.54	0.78	1.64	36.31	140.35	0.36	54.18	19.27	70.24	47.13	146.9	1.13	0.73	0.18	25100	24.83
22	32	1	NP	137	Coleps	0.45	0.45	0.72	1.59	41.6	125.24	0.38	58.82	22.57	80.8	54.08	162.78	1.11	0.73	0.17	37700	23.42
22	32	1	NP	138	Coleps	0.49	0.53	0.78	1.44	35.51	147.19	0.49	46.38	22.75	67.17	46.45	138.27	1.09	0.74	0.16	23400	23.25
22	32	1	NP	139	Coleps	0.61	0.63	0.88	1.3	39.03	114.96	0.74	43.52	32.06	88.18	48.02	151.15	1.19	0.81	0.1	31100	27.75
22	32	1	NP	140	Coleps	0.76	0.67	0.91	1.85	46.84	78.29	0.28	79.47	22.51	86.25	54.72	203.96	1.25	0.58	0.13	53800	38.25
22	32	1	NP	141	Coleps	0.51	0.53	0.8	1.5	39.04	175.3	0.44	52.97	23.4	61.17	50.91	152.75	1.1	0.72	0.16	31200	24.88
22	32	1	NP	142	Coleps	0.47	0.46	0.76	1.53	42.15	125.6	0.42	58.27	24.37	71.45	56.2	165.27	1.11	0.74	0.15	39200	24.75
22	32	1	NP	143	Coleps	0.57	0.51	0.8	2.14	49.1	81.47	0.22	87.61	19.49	78.45	59.83	214.2	1.25	0.56	0.19	62000	32.24
22	32	1	NP	144	Coleps	0.5	0.53	0.79	1.45	36.58	98.13	0.49	48.34	23.46	113.01	46.73	143.6	1.1	0.79	0.15	25600	22.33
22	32	1	NP	145	Coleps	0.63	0.36	0.85	2.37	52.56	33.92	0.19	107.46	20.46	129.93	63.06	255.84	1.51	0.48	0.13	76000	38.02
22	32	1	NP	146	Coleps	0.57	0.55	0.84	1.83	36.02	136.18	0.29	61.74	17.89	64.57	46.28	159.27	1.23	0.62	0.15	24500	24.75
22	32	1	NP	147	Coleps	0.54	0.58	0.83	1.26	33.68	168.92	1	32.23	32.23	63.5	44.09	128.9	1.06	0.82	0.11	20000	21.39
22	32	1	NP	148	Coleps	0.44	0.36	0.68	2.28	48.84	64.76	0.2	88.73	17.85	96.36	63.71	213.17	1.34	0.6	0.22	61000	34.08
22	32	1	NP	149	Coleps	0.54	0.6	0.83	1.27	35.08	146.51	1	33.34	33.34	63.43	44.27	133.36	1.06	0.85	0.12	22600	21.66
22	32	1	NP	150	Coleps	0.55	0.4	0.76	2.33	41.77	147.25	0.2	75.85	14.83	64.51	57.66	181.36	1.23	0.39	0.26	38100	24.56
22	32	1	NP	151	Coleps	0.47	0.5	0.76	1.48	39.48	173.95	0.45	52.37	23.67	58.2	52.14	152.08	1.09	0.79	0.16	32200	22.28
22	32	1	NP	152	Coleps	0.51	0.41	0.75	2.45	47.42	94.94	0.18	91.03	16.51	77.61	60.93	215.08	1.3	0.53	0.22	55800	31.44
22	32	1	NP	153	Coleps	0.47	0.49	0.76	1.53	38.53	114.95	0.42	52.6	22.2	112.61	52.63	149.6	1.09	0.76	0.17	29900	21.53
22	32	1	NP	154	Coleps	0.52	0.49	0.79	1.59	45.02	171.25	0.38	63.11	24.21	65.37	57.66	174.63	1.11	0.58	0.17	47800	28.73
22	32	1	NP	155	Coleps	0.6	0.59	0.85	1.86	39.78	135.14	0.28	65.99	18.58	64.71	49.12	169.15	1.2	0.68	0.18	33000	26.46
22	32	1	NP	156	Coleps	0.51	0.53	0.8	1.31	40.29	121.74	0.72	43.61	31.52	72.54	50.97	150.27	1.06	0.76	0.13	34300	24.75
22	32	1	NP	157	Coleps	0.63	0.67	0.89	1.3	37.71	169.77	0.73	42.1	30.84	57.05	46.47	145.87	1.09	0.83	0.1	28100	27.19
22	32	1	NP	158	Coleps	0.58	0.61	0.86	1.37	37.59	158.07	0.58	46.79	27.03	55.24	45.82	147.63	1.1	0.73	0.11	27800	28.2
22	32	1	NP	159	Coleps	0.45	0.47	0.74	1.44	37.52	122.16	0.49	47.96	23.55	70.72	49.49	143.02	1.07	0.81	0.17	27600	20.23
22	32	1	NP	160	Coleps	0.63	0.66	0.89	1.29	36.37	148.98	0.79	39.2	31	68.63	45.06	140.39	1.08	0.76	0.1	25200	27.75
22	32	1	NP	161	Coleps	0.52	0.54	0.81	1.41	37.83	163.6	0.53	47.65	25.02	72.65	48.92	145.36	1.08	0.76	0.15	28300	24
22	32	1	NP	162	Coleps	0.51	0.54	0.8	1.4	34.45	165.91	0.54	43.79	23.48	84.67	43.19	134.54	1.09	0.78	0.15	21400	21.46
22	32	1	NP	163	Coleps	0.58	0.52	0.83	1.86	44.06	114.22	0.28	73.12	20.55	73.17	54.75	187.36	1.21	0.56	0.16	44800	30.48
22	32	1	NP	164	Coleps	0.59	0.61	0.86	1.44	39.25	152.35	0.49	52.53	25.79	61.82	47.75	156.63	1.12	0.84	0.11	31700	30.5
22	32	1	NP	165	Coleps	0.49	0.42	0.76	2.01	45.8	87.67	0.25	79.12	19.42	77.16	58.45	197.08	1.23	0.55	0.18	50300	26.92
22	32	1	NP	166	Coleps	0.48	0.49	0.78	1.42	39.6	140.14	0.51	50.28	25.73	64.85	52.06	152.02	1.08	0.78	0.15	32500	24.03
22	32	1	NP	167	Coleps	0.47	0.49	0.76	1.48	36.45	172.02	0.46	49.66	22.65	70.26	48.57	144.63	1.11	0.7	0.15	25400	20.39
22	32	1	NP	168	Coleps	0.5	0.51	0.79	1.42	40.55	96.76	0.51	51.46	26.23	70.14	51.85	155.39	1.09	0.71	0.14	34900	27.89
22	32	1	NP	169	Coleps	0.43	0.41	0.7	1.73	42.24	113.27	0.32	63.56	20.5	71.19	57.19	168.11	1.13	0.69	0.2	39500	22.48
22	32	1	NP	170	Coleps	0.58	0.57	0.85	1.73	43.97	105.57	0.32	70.81	22.69	79.57	55.66	186.99	1.21	0.68	0.12	44500	32.81
22	32	1	NP	171	Coleps	0.58	0.37	0.78	2.38	47.54	65.73	0.19	95.3	18.06	97.42	59.14	226.72	1.45	0.36	0.16	56300	32.28
22	32	1	NP	172	Coleps	0.55	0.57	0.82	1.38	37.49	153.06	0.56	46.73	26.38	59.66	47.97	146.23	1.09	0.65	0.12	27600	25.71
22	32	1	NP	173	Coleps	0.55	0.6	0.84	1.47	36.51	170.41	0.46	50.21	23.17	60.68	47.22	146.75	1.12	0.85	0.13	25500	26.57
22	32	1	NP	174	Coleps	0.58	0.63	0.86	1.41	37.73	172.51	0.52	49.24	25.82	61.1	46.01	150.11	1.12	0.79	0.11	28100	25.38
22	32	1	NP	175	Coleps	0.47	0.47	0.75	1.71	43.25	119.13	0.33	65.76	21.66	73.23	54.72	174.84	1.15	0.77	0.17	42400	25.23
22	32	1	NP	176	Coleps	0.65	0.67	0.89	1.36	38.08	151.1	0.6	46.05	27.51	54.87	46.36	147.11	1.09	0.7	0.12	28900	26.78
22	32	1	NP	177	Coleps	0.64	0.67	0.89	1.29	37.74	147.37	0.78	40.81	31.86	65.47	44.64	145.36	1.08	0.77	0.1	28100	29.75
22	32	1	NP	178	Coleps	0.46	0.47	0.75	1.52	39.53	190.54	0.42	54.56	23.14	76.42	52.71	155.39	1.11	0.72	0.16	32300	23.25
22	32	1	NP	179	Coleps	0.49	0.42	0.77	1.98	41.8	100.02	0.25	71.47	18.07	69.67	57.33	179.08	1.21	0.58	0.19	38200	23.39
22	32	1	NP	180	Coleps	0.47	0.49	0.76	1.44	37.68	134.01	0.49	48.96	23.89	70.98	49.1	145.72	1.09	0.78	0.15	28000	22.33
22	32	1	NP	181	Coleps	0.58	0.58	0.86	1.42	39.05	146.74	0.51	50.92	25.89	70.28	48.96	153.63	1.11	0.62	0.12	31200	27.43
22	32	1	NP	182	Coleps	0.51	0.46	0.76	2.1	45.39	124.89	0.23	78.31	17.93	67.77	60.09	192.48	1.21	0.62	0.22	49000	28.38
22	32	1	NP	183	Coleps	0.66	0.67	0.9	1.56	39.6	142.86	0.4	57.55	23.07	63.25	46.99	161.23	1.15	0.67	0.13	32500	29.48
22	32	1	NP	184	Coleps	0.42	0.42	0.7	1.64	40.66	145.14	0.36	59.12	21.23	70.84	54.67	160.72	1.12	0.71	0.18	35200	21.67
22	32	1	NP	185	Coleps	0.55	0.55	0.84	1.63	41.72	99.92	0.36	62.12	22.64	73.71	53.92	169.51	1.15	0.72	0.15	38000	26.25
22	32	1	NP	186	Coleps	0.51	0.54	0.8	1.38	37	176.85	0.57	45.29	25.78	58.08	47.75	142.15	1.08	0.8	0.14	26500	23.25
22	32	1	NP	187	Coleps	0.58	0.6	0.85	1.66	37.75	139.58	0.35	59.39	20.61	62.59	46.4	159.99	1.19	0.73	0.13	28200	29.67
22	32	1	NP	188	Coleps	0.47	0.5	0.76	1.41	38.45	168.85	0.52	48.07	25.23	68.89	51.03	146.6	1.07	0.71	0.15	29800	21.27
22	32	1	NP	189	Coleps	0.55	0.59	0.83	1.62	36.47	108.91	0.37	55.66	20.54	76.72	45.06	152.39	1.17	0.8	0.14	25400	26.94
22	32	1	NP	190	Coleps	0.49	0.51	0.77	1.58	39.28	167.34	0.39	55.94	21.68	60.65	52.68	155.23	1.11	0.69	0.17	31700	23.78
22	32	1	NP	191	Coleps	0.57	0.58	0.82	1.6	35.45	143.63	0.38	52.99	20.13	70.55	44.8	146.23	1.15	0.58	0.15	23300	23.84
22	32	1	NP	192	Coleps	0.46	0.46	0.74	1.65	39.83	155.71	0.35	59.2	20.98	94.16	53.33	160.36	1.33	0.77	0.19	33100	25.72
22	32	1	NP	193	Coleps	0.51	0.41	0.77	2.32	51.89	90.51	0.2	98.17	19.25	71.95	67.48	234.84	1.31	0.54	0.18	73200	35.24
22	32	1	NP	194	Coleps	0.6	0.59	0.84	1.44	38.54	108.48	0.5	50.26	24.98	71.25	47.22	150.48	1.1	0.68	0.14	30000	30.81
22	32	1	NP	195	Coleps	0.48	0.49	0.76	1.63	39.09	156.46	0.36	57.11	20.76	69.79	52.47	155.75	1.12	0.81	0.18	31300	24.23
22	32	1	NP	196	Coleps	0.48	0.52	0.77	1.51	35.7	146.62	0.44	48.83	21.29	68.33	46.73	140.23	1.1	0.76	0.17	23800	21.33
22	32	1	NP	197	Coleps	0.6	0.64	0.86	1.43	34.83	136.32	0.5	46.53	23.4	68.54	42.76	139.87	1.12	0.79	0.12	22100	27.68
22	32	1	NP	198	Coleps	0.56	0.58	0.83	1.34	37.38	163.96	0.63	44.23	27.82	53.17	46.47	144.11	1.08	0.72	0.12	27400	24.45
22	32	1	NP	199	Coleps	0.47	0.48	0.75	1.58	39.61	138.9	0.39	55.73	21.6	75.62	49.73	154.66	1.1	0.74	0.18	32500	21.68
22	32	1	NP	200	Coleps	0.47	0.51	0.74	2.25	41.03	104.43	0.21	77.42	15.9	77.06	50.71	186.63	1.28	0.78	0.2	36200	24.56
22	32	1	NP	201	Coleps	0.57	0.58	0.85	1.41	36.87	151.57	0.53	48.37	25.44	66.14	47.13	147.63	1.12	0.68	0.11	26200	25.11
22	32	1	NP	202	Coleps	0.5	0.52	0.79	1.38	35.45	162.85	0.57	43.87	24.82	66.5	47.31	137.39	1.08	0.81	0.14	23300	21.26
22	32	1	NP	203	Coleps	0.51	0.51	0.79	1.48	41.02	145.4	0.46	54.75	24.98	66.67	53.92	159.48	1.1	0.63	0.15	36200	25.96
22	32	1	NP	204	Coleps	0.53	0.58	0.82	1.34	35.34	135.71	0.63	41.98	26.64	73.35	45.13	137.23	1.08	0.79	0.12	23100	21.27
22	32	1	NP	205	Coleps	0.62	0.63	0.87	1.39	38.81	124.52	0.55	49.43	26.95	69.06	47.12	152.75	1.11	0.61	0.11	30600	28.81
22	32	1	NP	206	Coleps	0.62	0.64	0.89	1.31	39.44	140.41	0.72	44.38	31.74	67.24	48.83	152.23	1.09	0.77	0.1	32100	30.75
22	32	1	NP	207	Coleps	0.79	0.72	0.95	1.74	46.03	78.62	0.32	75.22	24.02	75.94	53.3	198.48	1.23	0.69	0.1	51100	37.67
22	32	1	NP	208	Coleps	0.56	0.55	0.83	1.61	41.12	119.64	0.37	61.76	23.1	66.52	52.03	169.72	1.17	0.65	0.13	36400	27.19
22	32	1	NP	209	Coleps	0.5	0.53	0.79	1.56	39	126.3	0.4	55.6	22.1	65.76	48.81	155.39	1.12	0.78	0.16	31100	23.94
22	32	1	NP	210	Coleps	0.52	0.55	0.81	1.6	37.97	158.95	0.38	56.45	21.24	86.73	48.75	155.39	1.15	0.73	0.15	28700	23.98
22	32	1	NP	211	Coleps	0.47	0.48	0.74	1.98	43.42	144.9	0.25	73.89	18.54	67.94	55.49	184.87	1.21	0.55	0.19	42800	28.81
22	32	1	NP	212	Coleps	0.48	0.52	0.78	1.37	35.16	182.57	0.58	42.61	24.77	58.28	45.92	134.75	1.07	0.86	0.15	22800	21.57
22	32	1	NP	213	Coleps	0.52	0.55	0.8	1.52	33.62	165.49	0.43	48.4	20.73	59.16	43.58	138.27	1.14	0.75	0.14	19900	21.51
22	32	1	NP	214	Coleps	0.43	0.41	0.7	1.77	41.96	146.01	0.31	64.84	20.02	64.5	55.97	169.72	1.15	0.58	0.19	38700	23.26
22	32	1	NP	215	Coleps	0.62	0.65	0.89	1.32	37.7	120.12	0.69	43.43	29.94	65.1	45.95	146.75	1.09	0.83	0.1	28000	26.25
22	32	1	NP	216	Coleps	0.56	0.56	0.83	1.51	38.97	153.9	0.44	53.79	23.47	57.55	49.12	154.51	1.12	0.69	0.14	31000	25.77
22	32	1	NP	217	Coleps	0.62	0.6	0.86	1.57	43.72	143.16	0.39	63.63	25.1	85.44	53	177.48	1.16	0.63	0.12	43800	32.38
22	32	1	NP	218	Coleps	0.55	0.52	0.81	2	44.47	102	0.25	78.99	19.63	71.12	56.01	197.24	1.26	0.54	0.15	46000	32.29
22	32	1	NP	219	Coleps	0.61	0.61	0.85	1.91	39.2	130.48	0.27	69.3	18.64	98.19	47.51	175.87	1.26	0.67	0.14	31500	30.55
22	32	1	NP	220	Coleps	0.61	0.63	0.88	1.39	38.82	136.43	0.55	49.69	27.12	62.99	47.51	153.63	1.11	0.79	0.11	30600	29.83
22	32	1	NP	221	Coleps	0.63	0.66	0.89	1.29	34.19	190.75	0.82	36.77	29.98	53.51	42.38	133.51	1.08	0.72	0.1	20900	24.75
22	32	1	NP	222	Coleps	0.46	0.45	0.73	1.76	40.22	136.22	0.31	61.9	19.34	65.32	53.33	162.48	1.14	0.59	0.2	34100	27.19
22	32	1	NP	223	Coleps	0.63	0.66	0.89	1.33	34.82	135.78	0.65	41.71	27.24	66.08	44.09	137.9	1.1	0.75	0.1	22100	24.47
22	32	1	NP	224	Coleps	0.53	0.55	0.81	1.56	38.47	172.51	0.4	55.97	22.27	54.46	49.27	156.48	1.14	0.73	0.14	29800	26.57
22	32	1	NP	225	Coleps	0.72	0.69	0.9	1.53	37.57	153.29	0.42	53.93	22.45	54.11	41.32	152.75	1.14	0.74	0.13	27800	30.46
22	32	1	NP	226	Coleps	0.68	0.45	0.81	2.39	44.36	110.04	0.19	87.3	16.37	73.01	49.23	207.32	1.33	0.31	0.19	45700	34.76
22	32	1	NP	227	Coleps	0.57	0.61	0.85	1.27	35.67	141.5	1	34.35	34.35	63.56	45.06	137.39	1.08	0.81	0.1	23800	24.75
22	32	1	NP	228	Coleps	0.69	0.68	0.91	1.42	34.01	110.06	0.51	46.39	23.62	65.33	40.42	140.02	1.14	0.66	0.1	20600	27.33
22	32	1	NP	229	Coleps	0.47	0.43	0.72	1.82	44.27	89.69	0.29	70.33	20.6	76.02	55.18	181.87	1.17	0.7	0.18	45400	26.6
22	32	1	NP	230	Coleps	0.6	0.6	0.85	1.49	32.01	140.42	0.44	45.79	20.34	65.34	38.63	132.27	1.13	0.63	0.13	17200	21.46
22	32	1	NP	231	Coleps	0.52	0.55	0.8	1.44	37.68	174.71	0.49	49.43	24.12	57.73	48.96	147.11	1.1	0.68	0.14	28000	24.24
22	32	1	NP	232	Coleps	0.51	0.49	0.79	1.72	41.14	169.18	0.32	64.98	21.02	87.88	53.2	171.99	1.18	0.69	0.15	36500	28.33
22	32	1	NP	233	Coleps	0.41	0.4	0.69	1.7	41.83	111.96	0.33	62.24	20.61	83.72	56.52	165.69	1.12	0.68	0.2	38300	22.21
22	32	1	NP	234	Coleps	0.57	0.48	0.77	2.83	38.54	76.47	0.15	86.79	12.88	96.76	46.52	199.36	1.44	0.53	0.2	30000	28.18
22	32	1	NP	235	Coleps	0.58	0.61	0.86	1.44	45.85	78.06	0.49	59.72	29.2	112.5	57.27	177.84	1.11	0.81	0.12	50500	31.82
22	32	1	NP	236	Coleps	0.62	0.63	0.89	1.44	39.4	92.46	0.49	53.48	26.34	76.25	48.02	159.63	1.14	0.76	0.1	32000	30.75
22	32	1	NP	237	Coleps	0.47	0.5	0.76	1.53	34.91	163.85	0.42	48.57	20.38	62.89	46.45	137.9	1.1	0.71	0.18	22300	20.96
22	32	1	NP	238	Coleps	0.51	0.43	0.78	1.97	43.53	86.63	0.26	72.74	18.56	77.98	59.63	182.6	1.19	0.6	0.2	43200	27.63
22	32	1	NP	239	Coleps	0.49	0.48	0.75	1.67	39.76	174.17	0.34	59.72	20.53	56.82	49.23	160.51	1.14	0.7	0.18	32900	26.34
22	32	1	NP	240	Coleps	0.54	0.54	0.82	1.55	43.61	102.25	0.41	62.09	25.15	95.87	55.45	174.48	1.14	0.68	0.13	43400	27.93
22	32	1	NP	241	Coleps	0.55	0.56	0.81	1.64	40.47	151.95	0.36	60.3	21.46	69.44	50.4	163.51	1.14	0.71	0.16	34700	30.9
22	32	1	NP	242	Coleps	0.44	0.44	0.72	2.02	42.02	109.13	0.24	73.24	17.88	83.05	53.92	182.23	1.23	0.64	0.19	38800	24.88
22	32	1	NP	243	Coleps	0.56	0.54	0.83	1.68	42.6	97.31	0.34	65.26	22.24	81.82	55.04	174.99	1.17	0.59	0.15	40500	27.75
22	32	1	NP	244	Coleps	0.49	0.49	0.78	1.79	42.38	128.09	0.3	67.03	20.21	97.89	56.4	174.48	1.17	0.69	0.18	39900	27.83
22	32	1	NP	245	Coleps	0.47	0.5	0.76	1.43	39.37	139.1	0.51	49.65	25.15	61.59	53.51	149.6	1.07	0.79	0.16	32000	23.19
22	32	1	NP	246	Coleps	0.45	0.45	0.72	1.65	41.22	98.8	0.35	60.69	21.5	80.15	53.2	164.39	1.23	0.78	0.18	36700	25.74
22	32	1	NP	247	Coleps	0.66	0.63	0.91	1.48	36.88	168.51	0.46	51.52	23.54	55.18	45.77	150.11	1.14	0.64	0.12	26300	27.04
22	32	1	NP	248	Coleps	0.45	0.42	0.72	1.93	43.75	94.5	0.26	72.22	18.97	73.32	56.2	182.39	1.19	0.55	0.2	43800	24.75
22	32	1	NP	249	Coleps	0.51	0.54	0.8	1.39	35.64	176.01	0.55	44.52	24.61	63.24	47.89	138.27	1.08	0.81	0.14	23700	23.06
22	32	1	NP	250	Coleps	0.54	0.55	0.81	1.62	39.63	119.93	0.37	58.45	21.36	70.57	48.57	159.63	1.14	0.76	0.16	32600	29.06
22	32	1	NP	251	Coleps	0.59	0.61	0.86	1.4	39.51	96.44	0.54	50.37	27.25	72.83	49.12	155.23	1.11	0.67	0.11	32300	29.99
22	32	1	NP	252	Coleps	0.55	0.6	0.83	1.54	33.75	194.43	0.42	48.73	20.22	53.33	42.83	137.9	1.13	0.82	0.15	20100	24.19
22	32	1	NP	253	Coleps	0.49	0.52	0.78	1.36	35.56	178.32	0.59	43.07	25.44	64.84	46.45	137.02	1.08	0.71	0.14	23600	22.38
22	32	1	NP	254	Coleps	0.52	0.54	0.81	1.48	39.29	163.65	0.46	52.45	24.11	62.31	52.03	153.11	1.1	0.77	0.15	31700	26.58
22	32	1	NP	255	Coleps	0.48	0.48	0.76	1.87	40.2	144.45	0.28	65.44	18.26	70.14	52.19	167.39	1.17	0.64	0.2	34000	23.86
22	32	1	NP	256	Coleps	0.81	0.78	0.96	1.41	50.81	47.39	0.52	65.48	34.02	125.74	55.92	198.99	1.6	0.82	0.12	68700	40.63
22	32	1	NP	257	Coleps	0.5	0.53	0.79	1.33	33.97	175.12	0.65	39.77	25.74	62.41	45.06	131.02	1.07	0.86	0.14	20500	20.25
22	32	1	NP	258	Coleps	0.61	0.6	0.87	1.41	40.52	144.27	0.52	52.28	27.2	59.47	51.11	158.96	1.11	0.64	0.12	34800	27.63
22	32	1	NP	259	Coleps	0.56	0.57	0.83	1.87	39.5	124.76	0.28	68.86	19.18	95.94	49.1	176.08	1.25	0.8	0.13	32300	29.33
22	32	1	NP	260	Coleps	0.5	0.52	0.79	1.36	39.53	160.06	0.59	47.2	27.94	59.53	52.45	150.27	1.07	0.8	0.13	32400	23.86
22	32	1	NP	261	Coleps	0.47	0.46	0.74	1.72	41.93	169.49	0.33	63.02	20.49	64.06	55.04	167.02	1.13	0.68	0.19	38600	26.25
22	32	1	NP	262	Coleps	0.54	0.53	0.81	1.61	37.86	142.2	0.37	56.42	21.02	63.28	49.49	154.87	1.15	0.73	0.15	28400	24.75
22	32	1	NP	263	Coleps	0.52	0.5	0.8	1.73	38.25	168.32	0.32	61.53	19.78	67.05	48.57	162.63	1.19	0.62	0.15	29300	27.64
22	32	1	NP	264	Coleps	0.56	0.57	0.84	1.42	37.66	92.56	0.51	49.28	25.16	74.85	48.02	148.87	1.11	0.66	0.12	28000	28.43
22	32	1	NP	265	Coleps	0.44	0.43	0.72	1.66	40.49	104.74	0.35	59.39	20.61	75.78	53.92	159.99	1.12	0.68	0.19	34800	22.03
22	32	1	NP	266	Coleps	0.47	0.43	0.73	2.35	56.75	66.12	0.19	106.73	20.6	90.54	71.31	254.66	1.39	0.65	0.19	95700	36.91
22	32	1	NP	267	Coleps	0.46	0.47	0.75	1.49	40.66	133.25	0.45	53.64	24.16	62.66	55.21	155.6	1.08	0.76	0.17	35200	21.85
22	32	1	NP	268	Coleps	0.54	0.54	0.82	1.67	42.77	116.14	0.35	65.71	22.67	70	52.45	176.75	1.17	0.75	0.14	41000	28.9
22	32	1	NP	269	Coleps	0.48	0.51	0.77	1.41	37.98	179.18	0.53	47.55	25.12	65.05	48.83	145.36	1.08	0.77	0.15	28700	24.45
22	32	1	NP	270	Coleps	0.61	0.57	0.84	1.86	39.5	110.1	0.28	66.35	18.58	74.42	48.57	169.87	1.21	0.61	0.17	32300	28.98
22	32	1	NP	271	Coleps	0.46	0.44	0.71	1.91	45.18	89.2	0.27	72.31	19.35	92.56	55.45	183.32	1.16	0.63	0.22	48300	27.23
22	32	1	NP	272	Coleps	0.55	0.56	0.83	1.76	40.09	168.28	0.31	65.53	20.46	62.46	49.49	171.99	1.21	0.69	0.14	33700	26.25
22	32	1	NP	273	Coleps	0.55	0.58	0.83	1.41	35.98	129.61	0.53	45.86	24.34	67.87	47.89	140.39	1.09	0.78	0.14	24400	24.75
22	32	1	NP	274	Coleps	0.45	0.46	0.72	1.42	36.58	139.77	0.51	46.31	23.81	80.74	47.97	140.23	1.07	0.7	0.16	25600	19.15
22	32	1	NP	275	Coleps	0.55	0.5	0.82	2.09	44.57	100.23	0.23	81.7	18.78	77.25	55.09	200.96	1.28	0.58	0.16	46400	32.6
22	32	1	NP	276	Coleps	0.49	0.5	0.77	1.64	38.71	168.18	0.36	57.26	20.43	58.65	51.93	155.39	1.13	0.71	0.18	30400	21.75
22	32	1	NP	277	Coleps	0.49	0.45	0.76	1.68	46.57	89.66	0.34	70.19	23.85	84.23	59.18	188.08	1.16	0.55	0.15	52900	29.48
22	32	1	NP	278	Coleps	0.56	0.57	0.84	1.43	35.65	161.35	0.5	47.55	23.71	68.14	45.32	142.51	1.11	0.66	0.13	23700	26.25
22	32	1	NP	279	Coleps	0.55	0.52	0.8	1.69	40.59	118.3	0.33	61.2	20.48	68.19	51.87	163.36	1.14	0.64	0.18	35000	28.74
22	32	1	NP	280	Coleps	0.49	0.48	0.78	1.91	41.74	134.09	0.27	70.47	18.97	71.46	55.92	178.87	1.21	0.62	0.17	38100	26.38
22	32	1	NP	281	Coleps	0.46	0.49	0.76	1.38	36.46	142.01	0.57	44.62	25.22	73.84	48.28	139.66	1.07	0.86	0.15	25400	21.75
22	32	1	NP	282	Coleps	0.49	0.52	0.78	1.47	39.14	186.6	0.46	51.93	24	54.68	52.18	151.87	1.09	0.66	0.15	31400	24.24
22	32	1	NP	283	Coleps	0.49	0.49	0.78	1.46	42.15	93.25	0.48	54.99	26.15	70.35	53.69	162.27	1.09	0.71	0.15	39200	25.67
22	32	1	NP	284	Coleps	0.61	0.52	0.86	1.98	55.73	47.46	0.25	97.81	24.73	122.57	66.75	245.08	1.43	0.62	0.13	90600	39.85
22	32	1	NP	285	Coleps	0.48	0.49	0.76	1.57	34.93	106.15	0.39	49.92	19.65	73.49	48.28	139.15	1.11	0.72	0.18	22300	19.18
22	32	1	NP	286	Coleps	0.47	0.37	0.73	2.4	45.74	85.84	0.19	89.67	16.74	89.12	58.83	212.81	1.33	0.52	0.19	50100	29.53
22	32	1	NP	287	Coleps	0.47	0.43	0.75	1.93	44.38	110.96	0.26	74.32	19.62	78.75	57.82	187.87	1.3	0.56	0.19	45800	27.33
22	32	1	NP	288	Coleps	0.56	0.6	0.84	1.31	38.49	153.6	0.73	42.45	30.85	61.68	47.95	146.6	1.07	0.78	0.11	29800	25.51
22	32	1	NP	289	Coleps	0.38	0.39	0.65	1.92	37.34	152.57	0.27	61.73	16.4	69.3	49.86	156.27	1.17	0.76	0.22	27300	18.94
22	32	1	NP	290	Coleps	0.58	0.62	0.85	1.42	32.54	186.72	0.52	42.78	22.04	60.72	40.95	129.63	1.1	0.69	0.14	18000	21.26
22	32	1	NP	291	Coleps	0.49	0.52	0.78	1.69	41.62	132.85	0.34	62.48	21.14	62.3	53.14	167.23	1.14	0.77	0.18	37700	26.94
22	32	1	NP	292	Coleps	0.64	0.6	0.86	1.78	40.1	126.34	0.3	65.32	19.88	68.4	47.51	170.39	1.2	0.69	0.15	33800	31.18
22	32	1	NP	293	Coleps	0.65	0.61	0.88	1.61	33.1	138.38	0.37	51.85	19.22	63.07	39.86	142.15	1.18	0.56	0.13	19000	26.38
22	32	1	NP	294	Coleps	0.5	0.5	0.77	1.93	43.64	125.15	0.26	72.64	19.17	70.88	53.06	183.63	1.2	0.65	0.19	43500	27.82
22	32	1	NP	295	Coleps	0.43	0.45	0.71	1.54	41.38	127.28	0.41	56.34	23.32	75.38	53.86	159.32	1.09	0.79	0.17	37100	22.22
22	32	1	NP	296	Coleps	0.54	0.54	0.82	1.52	39.48	166.15	0.42	55.33	23.42	63.15	50.97	157.51	1.13	0.73	0.14	32200	24.75
22	32	1	NP	297	Coleps	0.65	0.69	0.9	1.48	32.83	161.4	0.46	47.16	21.61	63.4	39.86	137.54	1.15	0.74	0.11	18500	26.15
22	32	1	NP	298	Coleps	0.54	0.53	0.81	1.67	43.82	79.21	0.35	66.74	23.06	101.36	55.97	179.6	1.26	0.69	0.15	44100	30.28
22	32	1	NP	299	Coleps	0.46	0.44	0.74	1.63	43.2	102.53	0.36	61.41	22.13	70.69	58.7	167.08	1.1	0.65	0.19	42200	23.01
22	32	1	NP	300	Coleps	0.59	0.64	0.87	1.26	34.48	167.67	1	33.16	33.16	58.4	44.61	132.63	1.07	0.85	0.11	21500	23.57
22	32	1	NP	301	Coleps	0.52	0.45	0.77	2.18	48.45	128.84	0.22	88.27	19.09	71.94	61.65	214.72	1.27	0.63	0.18	59500	36.66
22	32	1	NP	302	Coleps	0.55	0.54	0.81	1.69	42.26	109.89	0.34	63.44	21.32	81.15	51.75	169.51	1.14	0.63	0.18	39500	29.55
22	28	3	P	1	Frontonia	0.61	0.46	0.87	2.37	92.54	60.85	0.19	182.84	34.73	68.37	111.72	435.13	1.52	0.62	0.11	415000	66.87
22	28	3	P	2	Frontonia	0.44	0.29	0.73	1.74	105.11	122.47	0.32	149.58	47.73	44.59	141	394.62	1.14	0.81	0.16	608000	57.57
22	28	3	P	3	Frontonia	0.34	0.07	0.6	2.49	171.26	34.5	0.18	297.65	52.7	96.05	229.72	700.7	1.83	0.77	0.23	2630000	86.78
22	28	3	P	4	Frontonia	0.43	0.25	0.72	2.28	139.38	58.67	0.2	242.76	49.06	75.33	182.89	583.64	1.4	0.76	0.17	1420000	81.41
22	28	3	P	5	Frontonia	0.4	0.19	0.68	1.91	118.82	93.02	0.27	180.41	48.2	69.65	158.68	457.22	1.17	0.75	0.17	878000	61.26
22	28	3	P	1	Pcaudatum	0.28	0	0.51	2.18	134.35	134.07	0.22	198.6	42.87	75.1	192.03	482.94	1.14	0.78	0.28	1270000	48.84
22	28	3	P	2	Pcaudatum	0.3	0	0.55	2	152.16	140.03	0.25	217.12	53.7	66.57	216.33	541.64	1.1	0.77	0.24	1840000	66.96
22	28	3	P	3	Pcaudatum	0.27	0	0.47	3.92	169.63	123.02	0.1	353.33	34.6	74.74	233.27	775.85	1.52	0.74	0.31	2560000	84.2
22	28	3	P	4	Pcaudatum	0.28	0	0.51	3.42	175.14	54.82	0.12	354.26	41.01	85.99	241.61	790.54	1.54	0.63	0.27	2810000	78.52
22	28	3	P	5	Pcaudatum	0.4	0	0.55	4.02	141.17	113.69	0.09	309.49	29.37	85.81	193.77	677.73	1.57	0.24	0.29	1470000	88.78
22	28	3	P	6	Pcaudatum	0.28	0	0.51	2	114.71	53.44	0.25	162.3	40.13	88.43	161.66	404.87	1.42	0.7	0.28	790000	44.37
22	28	3	P	7	Pcaudatum	0.39	0.2	0.63	4.76	155.75	51.98	0.08	395.19	30.66	91.74	202.67	851.69	1.74	0.67	0.25	1980000	98.69
22	28	3	P	8	Pcaudatum	0.27	0	0.49	2.64	146.7	157.92	0.16	242.27	39.49	75.49	206.08	563.52	1.22	0.66	0.29	1650000	56.91
22	28	3	P	9	Pcaudatum	0.25	0	0.45	3.15	178.94	62.44	0.13	329.1	42.35	81.75	251.7	742.91	1.36	0.65	0.3	3000000	68.83
22	28	3	P	10	Pcaudatum	0.25	0	0.47	2.08	178.13	48.49	0.23	250.14	57.95	75.63	254.57	616.16	1.15	0.84	0.28	2960000	63.75
22	28	3	P	11	Pcaudatum	0.24	0	0.45	2.33	158.96	173.79	0.2	238.27	46.57	77.27	228.65	569.69	1.18	0.84	0.3	2100000	56.89
22	28	3	P	12	Pcaudatum	0.24	0	0.44	2.22	137.17	59.86	0.21	199.85	41.8	90.94	195.65	483.3	1.38	0.73	0.31	1350000	48.27
22	28	3	P	13	Pcaudatum	0.28	0	0.46	9.69	186.84	51.85	0.04	630.89	22.21	88.18	261.07	1306.2	2.19	0.53	0.32	3420000	74.25
22	28	3	P	14	Pcaudatum	0.32	0	0.56	3.45	199.12	43.33	0.11	414.04	47.5	95.4	266	923.08	1.78	0.65	0.25	4130000	92.29
22	28	3	P	15	Pcaudatum	0.33	0.05	0.6	1.73	142.77	65.36	0.32	187.3	60.34	74.26	201.9	495.28	1.34	0.88	0.22	1520000	66.19
22	28	3	P	16	Pcaudatum	0.25	0	0.46	2.55	171.65	67.83	0.17	267.22	45.65	78.13	246.17	625.76	1.39	0.66	0.32	2650000	57.27
22	28	3	P	17	Pcaudatum	0.25	0	0.46	2.08	157.15	162.25	0.23	220.84	51.51	62.15	227.67	544.7	1.07	0.83	0.28	2030000	55.28
22	28	3	P	18	Pcaudatum	0.26	0	0.47	2.55	154.83	154.12	0.17	245.74	42.04	74.76	223.11	575.58	1.36	0.68	0.31	1940000	61.32
22	28	3	P	19	Pcaudatum	0.24	0	0.45	2.59	175.56	142.99	0.17	279.84	46.97	65.72	257.24	653.62	1.24	0.74	0.3	2830000	59.96
22	28	3	P	20	Pcaudatum	0.28	0	0.52	1.97	143.96	43.51	0.25	201.71	51.27	82.14	204.54	505.95	1.08	0.83	0.25	1560000	57.3
22	28	3	P	21	Pcaudatum	0.26	0	0.46	2.79	174.93	162.6	0.15	291.82	44.21	62.92	249.24	672.05	1.24	0.64	0.31	2800000	77.8
22	28	3	P	22	Pcaudatum	0.28	0	0.5	2.38	143.56	143.66	0.19	223.91	42.47	71.52	209.11	532.76	1.34	0.59	0.29	1550000	66.42
22	28	3	P	23	Pcaudatum	0.34	0	0.59	3.61	177.64	37.31	0.11	386.7	41.92	108.6	237.69	857.23	1.99	0.64	0.25	2930000	97.57
22	28	3	P	24	Pcaudatum	0.37	0	0.56	3.08	177.46	56.06	0.13	331.85	43.9	77.45	242.14	751.51	1.47	0.38	0.28	2930000	112.73
22	28	3	P	25	Pcaudatum	0.26	0	0.48	2.5	168.15	96.01	0.18	266.64	46.91	72.79	244.39	627.09	1.46	0.72	0.3	2490000	63.34
22	28	3	P	26	Pcaudatum	0.26	0	0.48	2.01	161.29	81.55	0.25	223.66	55.19	73.96	230.58	557.69	1.23	0.83	0.27	2200000	59.63
22	28	3	P	27	Pcaudatum	0.26	0	0.49	2.02	159.58	95.47	0.24	221.82	54.26	67.57	230.07	552.15	1.29	0.86	0.28	2130000	59.37
22	28	3	P	28	Pcaudatum	0.29	0	0.53	2.55	175.13	36.98	0.17	288.53	49.28	96.49	251.71	675.61	1.53	0.75	0.28	2810000	72.86
22	28	3	P	29	Pcaudatum	0.27	0	0.51	1.91	150.99	56.68	0.27	203.62	54.75	76.78	214.22	516.74	1.45	0.9	0.28	1800000	57.85
22	28	3	P	30	Pcaudatum	0.29	0	0.52	2.95	194.74	35.82	0.14	352.41	49.51	95.15	277.14	803.84	1.83	0.7	0.29	3870000	89.58
22	28	3	P	31	Pcaudatum	0.27	0	0.5	2.15	149.26	88.22	0.22	215.43	47.51	77.77	215.37	525.88	1.56	0.77	0.3	1740000	60.53
22	28	3	P	32	Pcaudatum	0.3	0	0.54	2.01	166.45	42.2	0.25	237.37	58.56	78.54	233.44	591.86	1.23	0.8	0.25	2410000	74.25
22	28	3	P	33	Pcaudatum	0.24	0	0.44	2.18	162.6	79.43	0.22	231.59	50.15	86.58	236.47	563.48	1.77	0.8	0.33	2250000	55.74
22	28	3	P	34	Pcaudatum	0.27	0	0.49	2.41	168.61	108.94	0.19	267.71	49.77	77.59	237.32	634.97	1.23	0.77	0.27	2510000	64.08
22	28	3	P	35	Pcaudatum	0.39	0.12	0.67	2.39	169.27	32.87	0.19	290.8	54.72	92.22	227.03	691.03	2.08	0.67	0.24	2540000	92.8
22	28	3	P	1	Paurelia	0.31	0.11	0.55	1.75	75.69	67.27	0.31	101.97	31.95	94.93	105.97	267.84	1.53	0.68	0.28	227000	31.25
22	28	3	P	2	Paurelia	0.3	0.08	0.54	1.93	81.79	102.14	0.26	118.44	31.1	97.93	116.31	299.08	1.56	0.74	0.28	286000	35.25
22	28	3	P	3	Paurelia	0.29	0.01	0.53	1.84	100.18	159.37	0.29	135.03	38.69	84.3	143.25	347.44	1.64	0.87	0.3	526000	36.75
22	28	3	P	4	Paurelia	0.3	0.09	0.55	1.77	79.74	158.48	0.31	108.56	33.22	93.01	113.3	283.57	1.52	0.83	0.27	265000	31.16
22	28	3	P	5	Paurelia	0.3	0.07	0.55	1.73	85.75	70.48	0.32	113.53	36.27	103.7	120.74	299.6	1.6	0.81	0.28	330000	33.94
22	28	3	P	6	Paurelia	0.37	0.12	0.64	2.23	108.38	57.03	0.21	184.7	38.4	111.89	145.36	446.2	1.5	0.56	0.19	667000	55.94
22	28	3	P	7	Paurelia	0.33	0.16	0.59	1.67	76.27	169.75	0.34	101.08	34.84	87.22	107.49	271.83	1.28	0.78	0.23	232000	33.01
22	28	3	P	8	Paurelia	0.31	0.1	0.56	2.13	95.05	106.19	0.22	148.21	33.17	98.96	132.5	362.77	1.27	0.74	0.25	450000	39.37
22	28	3	P	9	Paurelia	0.33	0.15	0.58	1.87	82.1	195.25	0.28	117.24	32.64	84.01	114.61	299.77	1.7	0.73	0.28	290000	41.08
22	28	3	P	10	Paurelia	0.31	0.08	0.57	1.79	96.83	74.99	0.3	132.45	40.04	99.38	134.59	344.98	1.34	0.87	0.24	475000	39.73
22	28	3	P	11	Paurelia	0.31	0.1	0.56	1.69	83.68	104.17	0.34	108.48	36.38	87.12	117.79	289.72	1.33	0.75	0.25	307000	35.25
22	28	3	P	12	Paurelia	0.42	0.24	0.7	2.01	84.81	45.3	0.25	139.1	34.21	117.31	112.63	346.62	1.39	0.67	0.17	319000	45.77
22	28	3	P	13	Paurelia	0.41	0.21	0.68	2.48	94.61	57.09	0.18	172.1	30.72	106.18	127.84	405.65	1.29	0.62	0.2	443000	52.59
22	28	3	P	14	Paurelia	0.36	0.03	0.58	2.38	106.02	48.36	0.19	175.51	33.1	93.39	142.63	417.23	1.58	0.52	0.28	624000	67.37
22	28	3	P	15	Paurelia	0.45	0.03	0.62	3.48	101.63	79.04	0.11	220.41	24.96	101.61	133.02	490.74	1.53	0.39	0.25	550000	65.88
22	28	3	P	16	Paurelia	0.28	0.04	0.52	1.84	86.35	94.61	0.29	118.95	34.01	99.19	122.93	305.92	1.4	0.81	0.27	337000	32.4
22	28	3	P	17	Paurelia	0.3	0.05	0.55	1.86	98.46	70.25	0.28	136.46	38.16	100.04	138.78	349.22	1.34	0.76	0.26	500000	41.51
22	28	3	P	18	Paurelia	0.34	0.14	0.6	2.42	94.95	97.69	0.18	164	30.21	88.91	129.76	388.41	1.4	0.73	0.24	448000	42.75
22	28	3	P	19	Paurelia	0.39	0.18	0.66	2.04	101.11	46.37	0.24	159.31	38.1	112.91	138.67	394.83	1.51	0.68	0.21	541000	51.79
22	28	3	P	20	Paurelia	0.41	0.28	0.7	1.51	78.26	71.97	0.43	97.23	42.28	85.37	106.49	279.02	1.34	0.81	0.18	251000	40.93
22	28	3	P	21	Paurelia	0.34	0.12	0.59	2.26	83.48	83.15	0.2	129.69	26.53	92.79	119.98	312.44	1.37	0.6	0.3	305000	35.68
22	28	3	P	22	Paurelia	0.37	0.16	0.61	2.94	106.16	61.67	0.14	199.5	28.09	102.88	143.34	455.2	1.4	0.72	0.27	626000	49.35
22	28	3	P	23	Paurelia	0.32	0.1	0.56	1.89	82.17	177.87	0.27	117.98	32.06	79.86	115.54	300.08	1.19	0.66	0.24	291000	38.92
22	28	3	P	24	Paurelia	0.44	0.27	0.68	2.89	74.52	73.23	0.14	153.14	22.11	97.46	95.59	350.5	1.45	0.53	0.21	217000	50.23
22	28	3	P	25	Paurelia	0.52	0.42	0.8	2.14	103.73	43.55	0.22	177.35	39.52	103.14	127.59	433.74	1.36	0.72	0.16	584000	62.63
22	28	3	P	26	Paurelia	0.28	0.02	0.5	2.28	92.64	90.1	0.2	143.32	28.93	99.87	132.63	344.5	1.8	0.82	0.34	416000	35.96
22	28	3	P	27	Paurelia	0.49	0.4	0.77	1.66	67.81	112.26	0.35	96.11	33.34	77.18	84.51	258.9	1.13	0.72	0.16	163000	41.92
22	28	3	P	28	Paurelia	0.32	0.1	0.57	1.8	89.2	170.49	0.3	122.53	36.5	84.99	126.24	318.08	1.31	0.72	0.25	372000	38.7
22	28	3	P	29	Paurelia	0.59	0.55	0.87	1.4	64.22	53.59	0.54	77.81	42.28	139.28	79.08	240.17	1.23	0.78	0.11	139000	48.07
22	28	3	P	30	Paurelia	0.33	0.15	0.59	1.62	77.58	81.35	0.37	99.84	36.65	89.97	107.87	272.96	1.13	0.8	0.21	245000	33.13
22	28	3	P	31	Paurelia	0.41	0.21	0.64	2.25	87.43	119.05	0.21	145.47	29.91	92.9	115.88	350.77	1.54	0.53	0.25	350000	52.73
22	28	3	P	32	Paurelia	0.31	0.06	0.54	3.06	89.98	147.85	0.13	167.98	22.45	91.55	123.93	380.87	1.53	0.59	0.32	381000	37.5
22	28	3	P	33	Paurelia	0.33	0	0.5	3.42	92.03	70.95	0.12	191.09	22.18	94.75	128.73	426.55	1.6	0.51	0.29	408000	40.7
22	28	3	P	34	Paurelia	0.34	0.12	0.6	1.65	99.44	52.83	0.36	128.69	45.75	89.06	137.08	348.9	1.46	0.83	0.23	515000	45.49
22	28	3	P	35	Paurelia	0.34	0.07	0.54	2.44	76.45	65	0.18	132.16	24.11	90.47	106.5	312.53	1.34	0.37	0.27	234000	33.17
22	28	3	P	36	Paurelia	0.36	0.16	0.62	1.93	79.21	101.45	0.26	119.83	31.53	95.27	108.05	302.71	1.14	0.53	0.21	260000	39.11
22	28	3	P	37	Paurelia	0.33	0.19	0.59	2	79.7	152.32	0.25	122.46	30.24	97.76	108.42	305.41	1.25	0.81	0.23	265000	34.32
22	28	3	P	38	Paurelia	0.32	0.07	0.57	1.75	99.18	158.06	0.31	130.63	41.08	75.97	141.43	343.41	1.09	0.78	0.24	511000	42.75
22	28	3	P	39	Paurelia	0.34	0.13	0.59	1.89	94.62	52.98	0.27	135.82	36.98	92.97	128.93	345.59	1.22	0.73	0.24	444000	42.87
22	28	3	P	40	Paurelia	0.3	0.09	0.55	1.79	82.36	54.83	0.3	113.17	33.92	103.16	113.3	294.17	1.13	0.73	0.24	293000	33.16
22	28	3	P	41	Paurelia	0.28	0	0.48	2.66	84.77	136.8	0.16	146.69	23.62	85.56	120.57	340.62	1.43	0.53	0.31	319000	39.23
22	28	3	P	42	Paurelia	0.38	0.16	0.63	2.27	92.47	66.46	0.2	157.39	31.98	105.16	126.77	378.74	1.28	0.61	0.21	414000	48.8
22	28	3	P	43	Paurelia	0.3	0.07	0.54	1.74	84.09	64.4	0.32	111.92	35.5	99.97	117.94	294.84	1.45	0.78	0.27	311000	32.25
22	28	3	P	44	Paurelia	0.38	0.19	0.65	2.34	117.47	38.24	0.19	207.28	40.21	112.57	155.45	494.98	1.63	0.71	0.2	849000	60.24
22	28	3	P	45	Paurelia	0.37	0.18	0.63	2.01	78.41	66.21	0.25	120.35	29.61	94.99	109.94	299.92	1.59	0.72	0.27	252000	42.78
22	28	3	P	46	Paurelia	0.3	0.08	0.54	1.86	85.74	118.82	0.28	117.94	33.02	80.64	123.78	301.93	1.37	0.73	0.28	330000	33.75
22	28	3	P	47	Paurelia	0.39	0.25	0.66	1.59	81.32	56.8	0.38	105.74	40.49	89.62	109.94	292.47	1.22	0.68	0.19	282000	41.57
22	28	3	P	48	Paurelia	0.31	0.08	0.55	1.8	88.61	145.59	0.3	120.02	35.88	79.72	125.96	311.81	1.22	0.74	0.25	364000	36.63
22	28	3	P	49	Paurelia	0.32	0.08	0.57	1.96	103.61	48.15	0.26	151.78	39.05	95.95	138.28	381.65	1.34	0.73	0.24	582000	44.61
22	28	3	P	50	Paurelia	0.4	0.22	0.67	2.33	95.24	63.14	0.19	167.1	32.55	104.94	126.36	399.28	1.58	0.75	0.21	452000	57.33
22	28	3	P	51	Paurelia	0.38	0.1	0.61	2.21	97.54	57.9	0.21	158.18	33.53	98.11	129.06	383.41	1.38	0.54	0.24	486000	62.68
22	28	3	P	52	Paurelia	0.32	0.07	0.58	1.69	101.93	90.12	0.33	133.26	44.62	85.63	142.63	355.78	1.3	0.85	0.23	554000	42.9
22	28	3	P	53	Paurelia	0.39	0.13	0.64	2.39	76.01	64.46	0.19	138.15	26.01	96.56	101.5	328.32	1.59	0.43	0.23	230000	42.1
22	28	3	P	54	Paurelia	0.31	0.02	0.52	2.35	96.32	135.15	0.19	154.83	29.92	89.11	133.58	369.5	1.22	0.64	0.28	468000	48.76
22	28	3	P	55	Paurelia	0.44	0.28	0.72	2.25	92.95	53.48	0.21	163.13	33.52	114.13	126.51	393.28	1.41	0.71	0.18	420000	52.03
22	28	3	P	56	Paurelia	0.31	0.09	0.56	1.83	88.28	137.1	0.29	122.17	35.42	97.4	123.83	315.17	1.15	0.77	0.24	360000	34.11
22	28	3	P	57	Paurelia	0.47	0.24	0.67	3.6	101.49	65.67	0.11	229.85	24.96	107.66	122.9	509.62	1.52	0.45	0.22	547000	65.9
22	28	3	P	58	Paurelia	0.36	0.16	0.62	1.79	87.94	121.23	0.3	123.43	37.26	86.59	119.49	321.38	1.65	0.73	0.25	356000	44.19
22	28	3	P	59	Paurelia	0.45	0.34	0.74	1.81	66.48	154.8	0.29	100.32	29.49	66.73	91.27	259.62	1.15	0.63	0.18	154000	36.12
22	28	3	P	60	Paurelia	0.44	0.34	0.73	1.47	70.36	70.12	0.46	87.06	40.34	82.8	93.89	254.81	1.35	0.8	0.17	182000	40.68
22	28	3	P	61	Paurelia	0.37	0.22	0.63	1.94	78.91	137.46	0.26	119.73	31.36	76.47	107.86	302.2	1.27	0.72	0.22	257000	39.54
22	28	3	P	62	Paurelia	0.33	0.11	0.58	1.74	88.4	137.05	0.32	118.13	37.31	84.11	126.36	310.89	1.24	0.77	0.24	362000	38.38
22	28	3	P	63	Paurelia	0.31	0	0.54	2.73	119.76	55.15	0.16	218.2	34.05	103.28	165.77	504.5	1.42	0.54	0.25	899000	54.83
22	28	3	P	64	Paurelia	0.36	0.16	0.63	2.5	105.58	55.41	0.18	189.25	33.36	108.35	142.27	445.22	1.51	0.71	0.22	616000	53.18
22	28	3	P	65	Paurelia	0.3	0.07	0.54	1.97	84.9	183.63	0.25	123.37	31.42	88.22	121.49	309.59	1.48	0.76	0.27	320000	32.08
22	28	3	P	66	Paurelia	0.44	0.21	0.68	3.36	88.83	75.83	0.12	191.59	22.69	100.2	116.13	428.56	1.66	0.5	0.25	367000	56.57
22	28	3	P	67	Paurelia	0.45	0.3	0.72	2.23	102.11	37.19	0.21	181.22	37.82	122.46	132.88	438.08	1.92	0.69	0.18	557000	56.88
22	28	3	P	68	Paurelia	0.3	0	0.52	2.62	104.34	73.33	0.17	183.1	30.25	99.82	143.42	426.71	1.45	0.39	0.27	595000	46.78
22	28	3	P	69	Paurelia	0.29	0.06	0.54	1.99	83.51	151.2	0.25	120.22	30.15	91.82	122.77	300.74	1.5	0.86	0.3	305000	31.41
22	28	3	P	70	Paurelia	0.39	0.2	0.59	2.24	76.59	114.97	0.21	126.14	26.1	84.55	100.04	304.47	1.19	0.39	0.24	235000	44.79
22	28	3	P	71	Paurelia	0.4	0.21	0.67	2.35	97.09	70.1	0.19	170.14	32.76	91.44	129.05	405.8	1.4	0.65	0.21	479000	54.12
22	28	3	P	72	Paurelia	0.28	0.02	0.52	1.95	90.76	163.68	0.26	129.72	33.68	85.84	130.15	326.81	1.42	0.81	0.27	392000	37.04
22	28	3	P	73	Paurelia	0.28	0.01	0.48	2.67	102.01	133.67	0.16	175.44	28.11	93.2	138.28	407.1	1.4	0.63	0.3	556000	44.62
22	28	3	P	74	Paurelia	0.38	0.1	0.62	3.42	122.86	45.91	0.12	265.78	30.8	106.6	167.22	593.16	1.67	0.46	0.23	971000	67.22
22	28	3	P	75	Paurelia	0.32	0.04	0.53	2.55	97.16	41.34	0.17	168.99	28.95	95.44	133.27	395.87	1.23	0.53	0.26	480000	41.84
22	28	3	P	76	Paurelia	0.38	0.14	0.61	3.5	98.26	72.42	0.11	217.38	24.47	99.19	129.68	483.71	1.62	0.43	0.24	497000	50.3
22	28	3	P	77	Paurelia	0.3	0.09	0.54	2.05	80.59	150.69	0.24	122.77	29.29	88.86	112.52	304.11	1.45	0.83	0.27	274000	34.8
22	28	3	P	78	Paurelia	0.6	0.35	0.76	2.54	85.1	51.32	0.17	161.96	27.88	101.57	99.41	379.68	1.34	0.57	0.19	323000	61.48
22	28	3	P	79	Paurelia	0.38	0.22	0.66	1.52	81.38	63.34	0.42	100.45	42.47	88.19	110.86	285.84	1.59	0.78	0.23	282000	39.75
22	28	3	P	80	Paurelia	0.32	0.13	0.57	1.75	79.31	87.52	0.31	107.5	33.61	97.11	112.01	282.23	1.49	0.85	0.27	261000	33.53
22	28	3	P	81	Paurelia	0.32	0.11	0.57	1.82	83.84	127.34	0.29	117.81	34.24	84.19	119.06	304.11	1.24	0.73	0.23	309000	36.54
22	28	3	P	82	Paurelia	0.37	0.08	0.62	3.07	102.4	44.81	0.13	209.77	27.92	112.13	138.04	475.37	1.89	0.5	0.25	562000	52.16
22	28	3	P	83	Paurelia	0.42	0.27	0.69	1.64	79.42	125.29	0.36	108.37	38.74	70.75	106.21	294.23	1.23	0.79	0.17	262000	44.62
22	28	3	P	84	Paurelia	0.34	0.12	0.6	1.94	101.36	91.86	0.26	149.62	38.87	93.56	142.47	376.99	1.17	0.83	0.22	545000	47.97
22	28	3	P	85	Paurelia	0.31	0.09	0.55	1.89	86.81	82.4	0.27	123.42	33.54	106.25	118.07	313.93	1.3	0.8	0.26	342000	37.69
22	28	3	P	86	Paurelia	0.38	0.24	0.65	1.53	70.81	193.34	0.42	89.01	37.28	75.3	96.62	252.59	1.14	0.77	0.18	186000	33.58
22	28	3	P	87	Paurelia	0.43	0.12	0.59	2.5	89.93	101.95	0.18	155.72	27.4	96.05	112.35	366.23	1.22	0.45	0.26	381000	59.57
22	28	3	P	88	Paurelia	0.36	0.23	0.64	1.63	67.94	129.15	0.36	91.09	32.88	80.15	92.4	247.93	1.53	0.8	0.23	164000	31.69
22	28	3	P	89	Paurelia	0.39	0.23	0.66	1.76	70.73	62.7	0.31	102.56	32.01	92.01	94.84	269.14	1.25	0.65	0.19	185000	38.33
22	28	3	P	90	Paurelia	0.31	0.1	0.55	2.47	94.45	151.82	0.18	157.58	28.17	90.25	128.13	371.5	1.35	0.7	0.29	441000	40.71
22	28	3	P	91	Paurelia	0.44	0.13	0.69	4.08	103.9	41.44	0.09	259.93	24.25	108.61	131.78	568.37	2.48	0.43	0.25	587000	62.91
22	28	3	P	92	Paurelia	0.32	0.1	0.58	1.73	97.33	68.69	0.32	130.32	41.99	95.28	135.97	344.62	1.47	0.83	0.24	483000	40.53
22	28	3	P	93	Paurelia	0.31	0.12	0.56	2.03	78.76	140.43	0.24	120.83	29.11	99.66	112.52	299.87	1.6	0.71	0.27	256000	32.27
22	28	3	P	94	Paurelia	0.29	0.03	0.53	1.8	95.02	76.83	0.3	128.42	38.09	99.64	134.75	333.02	1.5	0.83	0.26	449000	36.72
22	28	3	P	95	Paurelia	0.3	0.06	0.53	2.45	81.63	142.48	0.18	140.08	25.39	93.84	114.18	330.95	1.54	0.56	0.28	285000	37.17
22	28	3	P	96	Paurelia	0.39	0.26	0.66	1.92	74.97	168.98	0.27	113.61	30.14	73.99	100.23	287.5	1.26	0.75	0.21	221000	38.29
22	28	3	P	97	Paurelia	0.32	0.08	0.57	2.05	94.71	164.03	0.24	144.35	34.4	76.26	133.7	357.5	1.19	0.65	0.23	445000	42.8
22	28	3	P	98	Paurelia	0.29	0.04	0.53	1.96	86.7	174.2	0.26	125.35	32.11	89.67	124.52	314.92	1.29	0.69	0.27	341000	35.02
22	28	3	P	99	Paurelia	0.32	0.09	0.57	1.74	91.02	77.37	0.32	122.12	38.93	95.25	127.61	322.11	1.63	0.84	0.26	395000	37.67
22	28	3	P	100	Paurelia	0.29	0.07	0.52	1.9	82.15	91.45	0.27	115.24	31.02	91.29	117.18	292.53	1.74	0.67	0.31	290000	31.74
22	28	3	P	101	Paurelia	0.35	0.18	0.62	1.61	86.96	77	0.37	111.62	41.34	81.72	121.32	305.92	1.39	0.83	0.22	344000	40.22
22	28	3	P	102	Paurelia	0.36	0.17	0.63	1.64	94.38	68.99	0.36	122.97	44.12	88.03	130.86	334.16	1.54	0.84	0.24	440000	44.31
22	28	3	P	103	Paurelia	0.33	0.09	0.59	1.71	99.25	48.34	0.33	132.14	43.32	95.71	137.84	350.92	1.7	0.88	0.27	512000	43.06
22	28	3	P	104	Paurelia	0.37	0.22	0.64	1.6	82.85	68.97	0.38	106.85	40.47	88.85	113.65	294.65	1.53	0.81	0.22	298000	39.3
22	28	3	P	105	Paurelia	0.35	0.1	0.59	2.49	88.25	93.32	0.18	154.28	27.26	105.2	118.25	363.08	1.24	0.54	0.25	360000	48.46
22	28	3	P	106	Paurelia	0.35	0.17	0.6	2.29	89.44	96.87	0.2	150.7	30.12	96.08	121.01	361.62	1.33	0.64	0.23	375000	43.84
22	28	3	P	107	Paurelia	0.42	0.23	0.69	2.68	115.09	54.63	0.16	223	35.54	108.38	150.5	517.07	1.59	0.6	0.2	798000	58.77
22	28	3	P	108	Paurelia	0.4	0.29	0.68	1.68	77.32	80.02	0.34	106.25	36.11	89.65	104.98	284.71	1.1	0.7	0.18	242000	40.34
22	28	3	P	109	Paurelia	0.37	0.04	0.62	3.33	100.9	44.88	0.12	222.95	26.76	107.26	136.52	499.43	1.72	0.48	0.21	538000	53.01
22	28	3	P	110	Paurelia	0.4	0.2	0.66	2.08	72.57	125.78	0.23	119.78	27.74	81.98	97.41	295.05	1.31	0.53	0.2	200000	44.89
22	28	3	P	111	Paurelia	0.38	0.14	0.64	2.03	93.89	48.76	0.24	150.64	36.28	110.62	126.74	373.83	1.58	0.62	0.2	433000	47.67
22	28	3	P	112	Paurelia	0.34	0.11	0.57	2.33	81.75	132.35	0.19	139.74	27.21	93.94	113.62	333.9	1.69	0.54	0.26	286000	38.98
22	28	3	P	113	Paurelia	0.39	0.2	0.66	2.51	118.17	37.82	0.18	214.8	37.71	109.83	156.92	505.01	1.51	0.61	0.2	864000	60.44
22	28	3	P	114	Paurelia	0.32	0.11	0.57	1.77	83.57	81.11	0.31	113.24	34.83	86.25	118.57	296.14	1.57	0.68	0.27	306000	34.65
22	28	3	P	115	Paurelia	0.32	0.08	0.57	1.73	94.88	82.74	0.32	126.1	40.65	85.82	133.7	333.5	1.19	0.8	0.23	447000	40.36
22	28	3	P	116	Paurelia	0.36	0.16	0.63	1.64	92.04	122.4	0.36	120.32	43.22	89.71	125.77	327.08	1.53	0.89	0.22	408000	42.43
22	28	3	P	117	Paurelia	0.32	0.09	0.58	1.92	100.62	70.27	0.27	144.2	38.24	89.49	140.89	364.89	1.53	0.86	0.27	533000	42.88
22	28	3	P	118	Paurelia	0.3	0.04	0.54	1.99	88.61	118.07	0.25	129.97	32.36	86.25	124.79	324.65	1.45	0.71	0.27	364000	40.83
22	28	3	P	119	Paurelia	0.31	0.06	0.56	2.51	113.31	84.45	0.18	196.62	34.49	92.64	158.25	462.23	1.52	0.73	0.25	762000	48.53
22	28	3	P	120	Paurelia	0.32	0.09	0.58	1.73	95.68	75.43	0.32	126.96	40.87	93.49	133.79	335.66	1.32	0.8	0.23	459000	42.51
22	28	3	P	121	Paurelia	0.42	0	0.58	4.29	122.52	54.09	0.09	274.66	24.14	107.16	160.32	597.61	1.67	0.24	0.31	963000	80.49
22	28	3	P	122	Paurelia	0.33	0.1	0.59	1.9	90.8	188.07	0.27	131.54	35.65	87.74	127.48	334.37	1.5	0.72	0.25	392000	45.66
22	28	3	P	123	Paurelia	0.31	0.07	0.56	1.76	96.31	95.7	0.31	128.71	40.09	88.53	135.82	337.58	1.57	0.78	0.26	468000	39.3
22	28	3	P	124	Paurelia	0.32	0.01	0.52	2.59	103.58	139.33	0.17	171.12	28.7	90.85	145.41	399.65	1.32	0.56	0.31	582000	43.4
22	28	3	P	125	Paurelia	0.32	0.1	0.57	1.69	85.44	77.29	0.34	113	37.99	96.31	119.62	301.99	1.45	0.8	0.24	327000	35.63
22	28	3	P	126	Paurelia	0.37	0.09	0.62	2.6	110.98	43.24	0.17	200.36	33.34	115.61	148.41	467.41	1.38	0.67	0.23	716000	61.66
22	28	3	P	127	Paurelia	0.31	0.08	0.55	1.76	91.29	184.47	0.31	122.22	37.83	77.63	128.39	320.1	1.32	0.79	0.25	398000	37.18
22	28	3	P	128	Paurelia	0.27	0	0.5	1.89	91.18	67.04	0.27	126.29	34.47	97.47	127.96	321.53	1.58	0.77	0.29	397000	33.51
22	28	3	P	129	Paurelia	0.35	0.18	0.6	1.8	76.84	64.85	0.3	108.42	32.44	89.27	105.75	281.71	1.26	0.67	0.23	238000	37.27
22	28	3	P	130	Paurelia	0.45	0.34	0.73	1.59	70.16	92.7	0.39	93.69	36.1	73.18	91.96	259.57	1.18	0.78	0.17	181000	45.09
22	28	3	P	131	Paurelia	0.34	0	0.52	2.92	84.91	71.71	0.14	163.17	23.18	87.55	118.24	372.7	1.31	0.31	0.26	321000	37.38
22	28	3	P	132	Paurelia	0.44	0.08	0.7	3.6	104.04	43.7	0.11	244.1	26.54	118.65	137.91	541.28	2.18	0.46	0.22	590000	59.31
22	28	3	P	133	Paurelia	0.41	0.15	0.67	2.65	108.92	40.71	0.16	210.58	34.17	116.09	140.65	489.5	1.78	0.44	0.2	677000	67.65
22	28	3	P	134	Paurelia	0.28	0.04	0.51	2.06	85.95	82.91	0.24	127.66	30.1	92.11	122.22	315.53	1.55	0.67	0.29	332000	34.63
22	28	3	P	135	Paurelia	0.3	0.04	0.54	1.79	96.99	85.07	0.3	131.27	39.41	92.42	137.51	341.35	1.55	0.87	0.28	478000	38.65
22	28	3	P	136	Paurelia	0.34	0.14	0.61	1.73	87.75	146.83	0.32	118.81	38.03	79.24	124.24	313.68	1.4	0.82	0.23	354000	38.7
22	28	3	P	137	Paurelia	0.3	0.09	0.54	1.74	76.9	111.43	0.32	102.64	32.71	92.68	108.96	270.69	1.12	0.75	0.24	238000	29.95
22	28	3	P	138	Paurelia	0.33	0.11	0.58	2.5	99.8	88.72	0.18	175.97	31.07	99.18	138.81	414.08	1.47	0.79	0.24	521000	44.23
22	28	3	P	139	Paurelia	0.29	0.05	0.52	2.03	83.5	162.89	0.24	124.3	30.03	85.55	117.35	308.66	1.22	0.69	0.26	305000	37.36
22	28	3	P	140	Paurelia	0.31	0.09	0.56	1.78	85.85	76.52	0.3	117.52	35.59	90.99	119.71	306.23	1.38	0.79	0.25	331000	34.74
22	28	3	P	141	Paurelia	0.37	0.08	0.6	3.02	108.24	55.61	0.14	215.37	29.3	106.77	143.44	489.34	1.66	0.51	0.25	664000	68.16
22	28	3	P	142	Paurelia	0.3	0	0.53	2.72	107.15	142.49	0.16	187.15	29.31	85.89	147.5	432.92	1.45	0.72	0.29	644000	54.15
22	28	3	P	143	Paurelia	0.37	0	0.59	4.01	104.66	50.33	0.1	247.65	23.59	111.34	140.48	542.46	2	0.27	0.26	600000	58.11
22	28	3	P	144	Paurelia	0.36	0.17	0.62	2.13	79.6	121.48	0.22	126.93	28.38	80.15	106.49	310.62	1.17	0.57	0.23	264000	37.82
22	28	3	P	145	Paurelia	0.42	0.15	0.64	2.3	103.2	43.26	0.2	173.37	34.55	114.97	131.38	415.83	1.4	0.38	0.23	575000	59.99
22	28	3	P	146	Paurelia	0.4	0.12	0.64	3.11	87.02	60.27	0.13	184.37	24.09	100.74	114.61	416.92	1.73	0.54	0.23	345000	46.77
22	28	3	P	147	Paurelia	0.36	0.15	0.62	1.93	80.59	119.57	0.26	122.52	32.32	90.32	109.23	309.69	1.15	0.72	0.2	274000	38.25
22	28	3	P	148	Paurelia	0.33	0.1	0.58	1.7	88.57	69.28	0.33	118.19	39.14	95.77	121.96	314.66	1.4	0.74	0.23	364000	37.97
22	28	3	P	149	Paurelia	0.35	0.18	0.62	1.62	88.22	69.27	0.37	114.32	41.82	89.12	121.08	312.28	1.28	0.78	0.21	359000	41.46
22	28	3	P	150	Paurelia	0.33	0.04	0.58	2.23	99.84	50.12	0.21	165.23	34.38	111.78	136.04	399.23	1.35	0.5	0.22	521000	46.06
22	28	3	P	151	Paurelia	0.38	0.23	0.65	1.6	75.48	73.74	0.38	98.41	37.22	95.34	103.94	271.26	1.33	0.78	0.2	225000	38.2
22	28	3	P	152	Paurelia	0.41	0.05	0.58	3.1	96.97	118.88	0.13	194.32	25.52	88.6	123.26	439.68	1.58	0.26	0.26	477000	59.25
22	28	3	P	153	Paurelia	0.34	0.15	0.6	1.66	80.02	60.52	0.35	106.17	37.17	99.09	109.79	286.68	1.52	0.78	0.23	268000	35.07
22	28	3	P	154	Paurelia	0.37	0	0.62	3.13	99.6	45.28	0.13	214.91	27.87	113.48	132.88	485.56	1.47	0.32	0.19	517000	50.25
22	28	3	P	155	Paurelia	0.33	0.17	0.58	1.97	77.73	138.17	0.25	117.53	29.85	92.88	104.34	294.74	1.31	0.8	0.24	246000	38.88
22	28	3	P	156	Paurelia	0.34	0.06	0.54	2.47	85.13	176.23	0.18	141.94	25.43	91.09	114.8	334.74	1.29	0.46	0.29	323000	48.85
22	28	3	P	157	Paurelia	0.29	0.04	0.52	1.89	89.53	112.05	0.27	122.99	33.53	90.18	129.73	313.05	1.46	0.76	0.3	376000	34.63
22	28	3	P	158	Paurelia	0.37	0.18	0.64	1.66	86.9	52.42	0.35	116.39	40.5	89.03	119.01	313.78	1.28	0.8	0.2	344000	44.25
22	28	3	P	159	Paurelia	0.36	0.21	0.64	1.69	87.24	131.57	0.34	118.64	39.88	85.16	121.32	317.04	1.45	0.81	0.21	348000	41.81
22	28	3	P	160	Paurelia	0.34	0.14	0.6	1.81	83.63	135.1	0.3	117.39	34.63	83.7	116.31	304.05	1.24	0.72	0.23	306000	43.06
22	28	3	P	161	Paurelia	0.34	0.12	0.6	1.68	87.72	60.83	0.34	116.93	39.7	92.66	120.31	313.26	1.39	0.76	0.22	353000	41.23
22	28	3	P	162	Paurelia	0.33	0.1	0.57	2.07	85.05	62.32	0.23	131.63	30.77	87.89	113.63	324.8	1.22	0.56	0.24	322000	40.71
22	28	3	P	163	Paurelia	0.34	0.15	0.59	1.66	81.26	49.27	0.35	106.19	37.02	93.36	112.63	286.41	1.12	0.74	0.22	281000	36.38
22	28	3	P	164	Paurelia	0.34	0.16	0.61	1.76	79.81	71.9	0.31	112.1	34.87	86.77	109.01	293.92	1.35	0.7	0.22	266000	37.02
22	28	3	P	165	Paurelia	0.36	0.17	0.62	1.78	92.04	73.35	0.3	129.16	39.32	92.56	126.62	336.95	1.6	0.74	0.23	408000	47.43
22	28	3	P	166	Paurelia	0.4	0.16	0.65	2.35	96.36	115.24	0.19	167.37	32.17	93	125.67	399.08	1.48	0.54	0.22	469000	61.8
22	28	3	P	167	Paurelia	0.32	0.07	0.54	2.76	93.17	47.14	0.15	172.08	26.43	93.7	126.27	397.01	1.33	0.6	0.26	424000	48.32
22	28	3	P	168	Paurelia	0.32	0.11	0.57	1.78	88.7	98.54	0.3	120.84	36.77	87.23	124.44	315.23	1.31	0.77	0.25	365000	37.44
22	28	3	P	169	Paurelia	0.36	0.16	0.63	1.62	90.31	62.02	0.37	116.54	42.57	88.43	125.6	318.23	1.29	0.83	0.21	386000	42.94
22	28	3	P	170	Paurelia	0.31	0.1	0.55	1.76	85.15	111.54	0.31	114.17	35.53	87.62	121.2	299.41	1.28	0.73	0.25	323000	35.55
22	28	3	P	171	Paurelia	0.32	0.08	0.57	1.65	93.23	62.59	0.35	119.57	42.15	92.38	129.18	323.44	1.5	0.86	0.25	424000	38.14
22	28	3	P	172	Paurelia	0.32	0.1	0.57	1.7	92.56	99.2	0.33	121.93	40.34	87.31	130.67	324.53	1.36	0.86	0.24	415000	38.72
22	28	3	P	173	Paurelia	0.29	0.03	0.52	1.93	97.32	97.3	0.26	137.52	36.13	93.58	137.52	347.29	1.43	0.82	0.27	483000	37.14
22	28	3	P	174	Paurelia	0.36	0.18	0.63	1.66	86.76	93.8	0.35	114.91	40.22	91.15	120.94	310.26	1.29	0.85	0.2	342000	40.59
22	28	3	P	175	Paurelia	0.35	0.14	0.62	1.71	97.79	61.94	0.33	131.92	43.25	89.08	135.72	350.35	1.69	0.81	0.24	490000	47.29
22	28	3	P	176	Paurelia	0.29	0.03	0.52	2.25	101.99	107.94	0.21	155.95	32.06	89.01	144.05	376.01	1.35	0.75	0.3	556000	38.3
22	28	3	P	177	Paurelia	0.33	0.12	0.6	1.64	89.33	68.33	0.36	114.9	41.26	93.42	123.44	312.32	1.34	0.88	0.23	373000	39.41
22	28	3	P	178	Paurelia	0.32	0.07	0.57	1.84	96.73	142.4	0.29	134.81	38.51	80.71	136.82	346.62	1.42	0.69	0.25	474000	44.98
22	28	3	P	179	Paurelia	0.32	0.1	0.57	1.68	93.05	116.61	0.34	121.34	41.09	88.88	131.64	324.86	1.44	0.87	0.24	422000	38.8
22	28	3	P	180	Paurelia	0.29	0.03	0.53	1.8	94.98	118.45	0.3	128.06	38.27	85.73	134.39	332.66	1.36	0.79	0.25	449000	38.28
22	28	3	P	181	Paurelia	0.32	0.1	0.57	1.78	92.4	66.06	0.3	125.88	38.14	92.2	129.43	328.05	1.44	0.74	0.25	413000	40.1
22	28	3	P	182	Paurelia	0.32	0.09	0.58	1.75	99.78	66.18	0.31	135.01	42.31	89.41	139.32	354.65	1.52	0.87	0.24	520000	42.25
22	28	3	P	1	Euchlanis	0.62	0.51	0.84	1.77	73.44	65.85	0.31	111.74	34.21	108.06	90.59	291.9	1.3	0.65	0.15	207000	51.81
22	28	3	P	2	Euchlanis	0.45	0.25	0.69	1.85	80.52	93.49	0.28	119.23	33.78	103.3	102.76	306.02	1.14	0.43	0.19	273000	48.6
22	28	3	P	3	Euchlanis	0.57	0.4	0.75	4.15	96.85	88.14	0.09	238.78	21.84	100.4	115.48	521.25	1.79	0.5	0.24	476000	64.85
22	28	3	P	4	Euchlanis	0.89	0.73	0.95	2.23	59.75	55.32	0.21	116.25	24.21	111.67	66.76	280.93	1.7	0.71	0.13	112000	52.1
22	28	3	P	5	Euchlanis	0.49	0.45	0.78	1.63	56.28	129.48	0.36	80.33	29.07	98.76	74.17	218.81	1.13	0.79	0.15	93300	35.36
22	28	3	P	6	Euchlanis	0.6	0.46	0.8	3.74	96.1	55.44	0.1	228.57	23.67	118.95	115.1	504.5	2.27	0.64	0.24	465000	72.87
22	28	3	P	7	Euchlanis	0.72	0.58	0.89	2.84	94	69.01	0.15	196.45	28.98	99.39	103.39	450.86	2.01	0.67	0.19	435000	82.99
22	28	3	P	8	Euchlanis	0.66	0.51	0.86	2.37	72.74	85.12	0.19	139.89	26.65	103.82	87.2	333.08	1.74	0.56	0.17	202000	59.45
22	28	3	P	9	Euchlanis	0.52	0.41	0.76	2.73	71.52	78.11	0.16	145.1	22.58	88.8	92.33	335.35	1.5	0.6	0.2	192000	44.54
22	28	3	P	1	Halteria	0.91	0.78	0.96	1.53	27.56	157.48	0.42	41.99	17.52	77.09	30.87	119.02	1.16	0.64	0.13	11000	24.12
22	28	3	P	2	Halteria	0.88	0.7	0.95	1.73	32.55	135.72	0.32	54.03	17.41	78.34	37.07	142.87	1.21	0.52	0.14	18100	27.75
22	28	3	P	3	Halteria	0.84	0.69	0.94	2.12	41.8	99.23	0.23	80.47	18.15	100.18	45.84	197.24	1.33	0.55	0.13	38200	37.95
22	28	3	P	4	Halteria	0.9	0.73	0.93	2.02	35.42	94.42	0.24	66.2	16.18	97.35	38.45	164.75	1.29	0.55	0.15	23300	31.92
22	28	3	P	5	Halteria	0.93	0.82	0.98	1.61	39.7	118.14	0.37	61.41	23.01	94.84	41.85	168.84	1.2	0.65	0.1	32800	36.16
22	28	3	P	6	Halteria	0.8	0.73	0.92	1.91	37.93	79.97	0.27	67.81	18.18	98.38	42.77	171.99	1.27	0.52	0.13	28600	31.18
22	28	3	P	7	Halteria	0.69	0.61	0.84	1.93	40.79	89.96	0.26	68.9	18.16	92.43	50.06	174.11	1.21	0.62	0.19	35500	33.68
22	28	3	P	8	Halteria	0.83	0.78	0.95	1.72	41.16	105.88	0.32	66.96	21.67	99.95	46.8	177.27	1.22	0.75	0.12	36500	37.3
22	28	3	P	9	Halteria	0.86	0.8	0.96	1.53	31.35	129.99	0.42	46.82	19.75	78.2	35.55	133.15	1.16	0.78	0.12	16100	26.57
22	28	3	P	10	Halteria	0.87	0.74	0.94	1.74	37.7	140.93	0.32	60.63	19.19	95.49	42.18	159.63	1.33	0.69	0.17	28100	33.38
22	28	3	P	11	Halteria	0.84	0.8	0.96	1.49	34.5	128.49	0.45	50.22	22.54	78.08	37.38	145.51	1.17	0.69	0.1	21500	30.81
22	28	3	P	12	Halteria	0.77	0.64	0.91	2.01	38.12	89.39	0.24	71.99	17.63	93.51	41.69	179.23	1.31	0.53	0.12	29000	31.81
22	28	3	P	13	Halteria	0.92	0.82	0.97	1.44	28.2	141.64	0.49	40.72	20.11	85.71	29.73	121.66	1.16	0.66	0.09	11700	26.25
22	28	3	P	14	Halteria	0.91	0.74	0.97	1.77	30.6	144.4	0.31	53.27	16.3	84.7	34.46	139.15	1.24	0.56	0.13	15000	26.57
22	28	3	P	15	Halteria	0.96	0.86	0.98	1.33	29.18	118.41	0.67	36.24	24.15	98.84	32.33	120.78	1.12	0.73	0.09	13000	26.25
22	28	3	P	16	Halteria	0.94	0.8	0.98	1.56	33.47	144.28	0.4	51.01	20.25	79.37	36.43	142.51	1.17	0.67	0.12	19600	30.31
22	28	3	P	17	Halteria	0.91	0.71	0.95	1.72	30.42	136.69	0.33	50.22	16.35	75.82	33.3	133.15	1.19	0.55	0.16	14700	26.02
22	28	3	P	18	Halteria	0.77	0.71	0.93	1.72	37.62	70.71	0.32	62.35	20.21	98.95	43.12	165.11	1.23	0.55	0.11	27900	31.87
22	28	3	P	1	Gastrotrich	0.43	0.31	0.7	1.95	73.63	62.49	0.26	116.62	30.23	129.66	96.57	293.71	1.19	0.61	0.18	209000	37.64
22	28	3	P	2	Gastrotrich	0.26	0.03	0.43	2.89	81.36	115.45	0.14	144.56	20.84	107.35	109.6	330.8	1.33	0.64	0.33	282000	34.56
22	28	3	P	3	Gastrotrich	0.28	0.05	0.45	4.01	69.61	71.72	0.1	153.35	14.61	104.25	92.07	335.92	1.48	0.38	0.33	177000	31.49
22	28	3	P	4	Gastrotrich	0.44	0.21	0.65	1.92	59.71	119.99	0.26	93.82	24.85	92.6	77.59	237.32	1.16	0.24	0.2	111000	33.93
22	28	3	P	5	Gastrotrich	0.25	0	0.37	3.12	73.91	133.78	0.13	129.42	16.86	97.26	104.83	292.57	1.18	0.34	0.38	211000	30.94
22	28	3	P	6	Gastrotrich	0.43	0.3	0.71	1.92	84.67	58.23	0.26	132.98	35.21	120.13	112.09	336.38	1.38	0.77	0.18	318000	45.59
22	28	3	P	7	Gastrotrich	0.47	0.35	0.74	1.87	85.41	54.39	0.28	130.65	36.41	122.04	108.97	334.11	1.17	0.71	0.17	326000	49.85
22	28	3	P	8	Gastrotrich	0.4	0.28	0.66	1.94	67.94	50.52	0.26	105.55	27.52	125.17	90.51	266.14	1.16	0.67	0.2	164000	38.8
22	28	3	P	9	Gastrotrich	0.34	0.04	0.56	3.08	96.37	56.85	0.13	192.34	25.51	84.85	131.67	435.71	1.56	0.45	0.26	469000	48.38
22	28	3	P	1	Coleps	0.45	0.42	0.73	1.94	48.37	97.36	0.26	81.06	21.18	92.3	64.51	204.48	1.21	0.54	0.17	59200	29.52
22	28	3	P	2	Coleps	0.42	0.41	0.71	1.48	41.49	123.2	0.45	54.27	24.67	89.95	56.01	157.87	1.08	0.79	0.17	37400	23.17
22	28	3	P	3	Coleps	0.47	0.43	0.74	1.72	44.18	92.75	0.32	68.03	22.03	87.5	58.16	180.11	1.46	0.64	0.19	45200	27.62
22	28	3	P	4	Coleps	0.41	0.33	0.67	1.98	51.57	121.5	0.25	83.15	21.02	83.35	71.87	208.36	1.17	0.6	0.22	71800	28.55
22	28	3	P	5	Coleps	0.47	0.37	0.72	1.82	47.02	75.28	0.29	74.41	21.65	93.42	59.87	192.11	1.17	0.49	0.18	54400	28.8
22	28	3	P	6	Coleps	0.54	0.48	0.79	1.91	41.25	124.58	0.27	70.79	19.01	90.59	51.75	179.6	1.23	0.54	0.16	36800	28.43
22	28	3	P	7	Coleps	0.43	0.46	0.72	1.43	38.12	187.6	0.5	48.19	24.23	82.25	51.77	144.84	1.07	0.76	0.17	29000	21.27
22	28	3	P	8	Coleps	0.41	0.28	0.65	2.56	44.81	126.44	0.17	90.34	15.34	82.83	57.93	211.36	1.34	0.32	0.21	47100	28.2
22	28	3	P	9	Coleps	0.45	0.45	0.73	1.69	43.05	138.43	0.34	64.95	21.93	72.29	58.04	173.75	1.15	0.69	0.17	41800	23.37
22	28	3	P	10	Coleps	0.47	0.42	0.74	1.8	43.45	92.12	0.3	69.48	20.76	104.87	55.21	180.48	1.18	0.56	0.17	43000	26.73
22	28	3	P	1	Unclear	0.53	0.51	0.82	1.47	49.19	146.47	0.46	65.34	30.2	68.93	63.57	191.08	1.12	0.69	0.12	62300	31.72
22	28	3	P	2	Unclear	0.51	0.47	0.8	1.5	59.5	128.81	0.44	79.42	34.85	66.83	76.26	228.53	1.13	0.76	0.12	110000	37.32
22	28	3	P	3	Unclear	0.58	0.53	0.86	1.72	63.1	66.69	0.33	96.44	31.4	86.54	79.4	255.69	1.19	0.8	0.12	132000	41.32
22	28	3	P	4	Unclear	0.59	0.57	0.86	1.3	54.27	126.35	0.75	56.96	42.9	60.24	67.8	199.72	1.16	0.78	0.1	83700	36.77
22	28	3	P	5	Unclear	0.51	0.48	0.8	1.46	59.56	122.29	0.47	76.77	36.25	72.03	75.51	226.05	1.11	0.79	0.11	111000	37.88
22	28	3	P	6	Unclear	0.6	0.59	0.88	1.28	60.31	78.63	0.84	59.57	50.2	64.84	75.85	219.53	1.07	0.85	0.09	115000	42.92
22	28	3	NP	1	Pcaudatum	0.28	0	0.49	2.18	125.88	74.51	0.22	190.78	41.3	98.1	176.62	464.16	1.49	0.55	0.28	1040000	50.41
22	28	3	NP	2	Pcaudatum	0.28	0	0.5	2.4	115.16	117.43	0.19	184.5	34.42	93.96	166.3	437.83	1.37	0.47	0.29	800000	45.75
22	28	3	NP	3	Pcaudatum	0.26	0	0.47	2.99	129.29	77.25	0.14	234.35	32.31	97.09	183.65	533.31	1.69	0.61	0.32	1130000	45.49
22	28	3	NP	4	Pcaudatum	0.29	0	0.54	1.83	138.54	107.3	0.29	186.08	53.7	84.93	198.69	479.56	1.87	0.84	0.28	1390000	56.18
22	28	3	NP	5	Pcaudatum	0.3	0	0.52	3.26	175.92	43.82	0.12	336.05	41.33	103.46	244.96	754.76	1.39	0.67	0.28	2850000	72.68
22	28	3	NP	6	Pcaudatum	0.31	0	0.54	1.87	134.21	54.54	0.28	185.68	51.72	114.81	185.57	474.8	1.12	0.65	0.23	1270000	57.75
22	28	3	NP	7	Pcaudatum	0.28	0	0.51	1.94	161.32	59.76	0.26	222.4	58.04	73.68	231.08	560.88	1.33	0.93	0.26	2200000	60.23
22	28	3	NP	1	Paurelia	0.32	0.15	0.56	1.77	72.61	126.37	0.31	99.07	30.41	93.15	103.75	258.95	1.47	0.63	0.27	200000	31.05
22	28	3	NP	2	Paurelia	0.37	0.19	0.65	1.56	89.45	66.31	0.4	113.05	45.16	92.41	122.74	316.41	1.53	0.85	0.22	375000	43.28
22	28	3	NP	3	Paurelia	0.39	0.21	0.65	1.66	66.78	130.13	0.35	91.12	31.63	100	92.8	245.5	1.27	0.4	0.21	156000	34.74
22	28	3	NP	4	Paurelia	0.45	0.4	0.74	1.52	58.38	52.35	0.43	77.02	32.75	118.79	75.42	219.53	1.1	0.78	0.14	104000	30.81
22	28	3	NP	5	Paurelia	0.42	0.37	0.71	1.53	53.25	96.38	0.42	70.15	29.35	104.8	70.4	198.99	1.19	0.73	0.17	79100	27.86
22	28	3	NP	6	Paurelia	0.38	0.23	0.65	1.86	67.98	164.31	0.28	102.42	28.87	97.06	91.47	262.57	1.63	0.8	0.23	164000	36.75
22	28	3	NP	7	Paurelia	0.45	0.39	0.73	1.65	53.86	111	0.35	76.54	27.01	91.3	71.35	207.11	1.12	0.65	0.17	81800	30.46
22	28	3	NP	1	Euchlanis	0.7	0.5	0.86	2.59	67.53	92.28	0.17	136.08	22.75	104.05	76.71	317.66	1.39	0.52	0.17	161000	50.85
22	28	3	NP	2	Euchlanis	0.71	0.65	0.92	1.59	59.39	128.07	0.38	85.81	32.78	84.84	69.75	237.17	1.26	0.71	0.11	110000	46.78
22	28	3	NP	3	Euchlanis	0.43	0.34	0.71	1.74	62.7	92.08	0.32	91.32	29.02	94.05	83.57	240.69	1.13	0.65	0.18	129000	35.41
22	28	3	NP	4	Euchlanis	0.3	0.01	0.46	2.68	89.73	117.38	0.16	144.33	23.06	72.99	128.27	334.78	1.17	0.42	0.35	378000	38.12
22	28	3	NP	5	Euchlanis	0.69	0.65	0.91	1.63	59.8	90.02	0.36	88.53	32.08	104.52	69.99	241.2	1.32	0.67	0.11	112000	47.25
22	28	3	NP	6	Euchlanis	0.53	0.31	0.74	2.07	85.76	81.69	0.23	144.04	33.8	113.17	101.74	355.68	1.61	0.4	0.18	330000	62.04
22	28	3	NP	7	Euchlanis	0.54	0.42	0.8	2.42	85.38	63.88	0.18	161.49	29.75	89.37	111.12	382.47	1.42	0.66	0.17	326000	57.96
22	28	3	NP	8	Euchlanis	0.66	0.62	0.89	1.52	57.13	93.2	0.43	78.44	33.42	85.62	67.51	223.72	1.22	0.68	0.11	97600	43.13
22	28	3	NP	9	Euchlanis	0.48	0.2	0.67	4.41	92.61	70.33	0.08	236.82	20.11	101.95	117.65	513.86	2.08	0.24	0.27	416000	56.15
22	28	3	NP	10	Euchlanis	0.58	0.52	0.85	1.57	68.22	69.58	0.39	94.8	37.29	106.16	84.43	264.17	1.27	0.77	0.12	166000	47.59
22	28	3	NP	11	Euchlanis	0.52	0.35	0.79	1.79	93.89	115.66	0.3	137.09	41.11	76.08	124.64	356.41	1.19	0.6	0.17	433000	59.86
22	28	3	NP	12	Euchlanis	0.55	0.38	0.8	2.06	96.08	74.66	0.24	158.2	37.46	96.12	118.43	391.32	1.57	0.51	0.18	464000	63.31
22	28	3	NP	13	Euchlanis	0.48	0.42	0.75	2.11	56.17	80.78	0.23	99.12	22.54	100.42	73.24	243.32	1.26	0.56	0.17	92800	35.25
22	28	3	NP	14	Euchlanis	0.4	0.3	0.67	1.98	58.46	142.38	0.25	93.66	23.69	98.16	80.71	234.69	1.17	0.6	0.21	105000	33.16
22	28	3	NP	15	Euchlanis	0.36	0.09	0.6	2.47	80.43	108.43	0.18	140.24	25.2	76.68	113.71	330.9	1.23	0.46	0.25	272000	38.4
22	28	3	NP	16	Euchlanis	0.38	0.28	0.64	1.91	60.28	126.13	0.27	92.84	24.86	101.45	82.02	235.41	1.15	0.57	0.21	115000	31.49
22	28	3	NP	17	Euchlanis	0.63	0.5	0.87	2.29	88.66	72.15	0.2	166.69	33.39	99.56	103.45	400.16	2.13	0.55	0.19	365000	63.75
22	28	3	NP	18	Euchlanis	0.62	0.48	0.83	1.87	87.64	83.24	0.28	137.33	38.03	85.26	104.5	350.71	1.2	0.7	0.15	352000	62.09
22	28	3	NP	19	Euchlanis	0.58	0.43	0.84	1.81	63.2	83.99	0.3	101.25	29.96	103.89	78.82	262.41	1.22	0.49	0.12	132000	44.71
22	28	3	NP	20	Euchlanis	0.77	0.58	0.91	2.61	78.64	68.6	0.17	162.87	26.97	111.79	87.14	379.68	1.89	0.57	0.16	255000	62.48
22	28	3	NP	1	Euplotes	0.62	0.5	0.87	2.01	100.13	76.97	0.25	167.9	41.18	101.1	117.27	418.16	1.81	0.73	0.15	526000	70.24
22	28	3	NP	2	Euplotes	0.51	0.37	0.8	2.05	111.38	82.75	0.24	184.52	44.03	79.23	139.12	457.11	1.33	0.84	0.15	723000	72.75
22	28	3	NP	1	Stylonichia	0.35	0.2	0.6	2.35	79.47	111.38	0.19	136.36	26.22	87.3	109.65	325.16	1.39	0.66	0.24	263000	34.94
22	28	3	NP	1	Halteria	0.88	0.82	0.97	1.5	30.04	145.58	0.44	44.07	19.25	95.74	36.59	126.63	1.15	0.65	0.13	14200	25.11
22	28	3	NP	2	Halteria	0.92	0.79	0.97	1.55	32.59	111.34	0.41	48.56	19.69	103.16	35.68	136.51	1.15	0.69	0.14	18100	29.53
22	28	3	NP	3	Halteria	0.9	0.81	0.97	1.36	28.23	116.1	0.6	35.89	21.51	91.83	31.05	114.78	1.1	0.75	0.13	11800	23.25
22	28	3	NP	4	Halteria	0.93	0.68	0.93	2.03	35.84	76.48	0.24	67.87	16.44	104.34	38.63	168.63	1.3	0.43	0.14	24100	32.94
22	28	3	NP	5	Halteria	0.88	0.8	0.96	1.62	29.54	143.31	0.37	47.33	17.3	97.55	31.37	129.27	1.19	0.7	0.14	13500	26.25
22	28	3	NP	6	Halteria	0.88	0.84	0.98	1.29	28.6	129.9	0.78	32.99	25.65	97.38	31.01	117.27	1.11	0.75	0.09	12200	25.74
22	28	3	NP	1	Coleps	0.56	0.52	0.83	1.85	51.83	128.47	0.28	82.93	23.55	101.25	63.55	212.96	1.28	0.68	0.17	72900	35.25
22	28	3	NP	2	Coleps	0.5	0.51	0.79	1.44	41.82	154.65	0.49	54.25	26.63	65.17	54.6	161.75	1.1	0.73	0.14	38300	25.89
22	28	3	NP	3	Coleps	0.45	0.45	0.74	1.38	41.56	191.73	0.57	49.42	28.27	64.01	55.04	155.39	1.18	0.81	0.16	37600	21.95
22	28	3	NP	4	Coleps	0.54	0.51	0.8	1.77	38.63	98.15	0.31	63.9	19.72	103.9	47.78	167.23	1.21	0.66	0.14	30200	28.07
22	28	3	NP	5	Coleps	0.44	0.32	0.65	2.66	49.41	101.17	0.16	100.59	16.24	92.22	62.11	233.66	1.36	0.49	0.21	63200	34.27
22	28	3	NP	6	Coleps	0.46	0.47	0.75	1.59	41.19	140.73	0.38	59.21	22.72	87.26	53.3	163.87	1.13	0.85	0.16	36600	27.81
22	28	2	P	1	Pcaudatum	0.28	0	0.49	2.19	133.71	58.48	0.21	201.39	43.15	120.72	187.33	489.08	1.34	0.44	0.27	1250000	56.25
22	28	2	P	2	Pcaudatum	0.28	0.06	0.48	4.15	117.88	74.41	0.09	263.46	24.07	90.42	166.54	575.06	1.71	0.62	0.31	858000	47.69
22	28	2	P	3	Pcaudatum	0.3	0	0.55	1.97	126.73	116.41	0.26	182.54	46.55	61.16	177.22	458.2	1.17	0.85	0.23	1070000	54.28
22	28	2	P	4	Pcaudatum	0.26	0	0.49	2.07	127.66	76.94	0.23	184.15	43.01	89.98	182.49	454.32	1.72	0.87	0.3	1090000	47.59
22	28	2	P	5	Pcaudatum	0.33	0	0.59	1.76	191.45	64.5	0.31	253.69	78.9	58.87	268.41	665.17	1.2	0.9	0.21	3670000	87.99
22	28	2	P	6	Pcaudatum	0.31	0.07	0.57	1.75	100.47	56.55	0.31	134.98	42.29	91.99	140.48	354.53	1.36	0.87	0.23	531000	42.53
22	28	2	P	1	Paurelia	0.33	0.07	0.55	2.6	95.59	60.75	0.17	170.68	28.37	95.73	133.22	398.1	1.38	0.59	0.26	457000	40.36
22	28	2	P	1	Euchlanis	0.66	0.51	0.9	2.03	87.4	62.69	0.24	152.55	37.01	112.81	106.21	379.11	2.06	0.7	0.14	350000	67.31
22	28	2	P	1	Halteria	0.89	0.78	0.96	1.61	31.58	86.83	0.37	50.3	18.65	107.97	33.46	137.9	1.19	0.65	0.12	16500	27.68
22	28	2	P	2	Halteria	0.89	0.83	0.96	1.3	26.32	135.25	0.74	31.08	22.95	97.91	29	108.06	1.1	0.72	0.11	9550	23.25
22	28	2	P	1	Coleps	0.61	0.63	0.87	1.47	35.76	150.02	0.47	49.78	23.23	61.9	43.58	146.02	1.14	0.7	0.12	23900	24.75
22	28	2	P	2	Coleps	0.44	0.42	0.72	1.57	44.25	132.97	0.39	61.48	24.15	72.33	58.03	171.27	1.11	0.75	0.17	45400	24.75
22	28	2	P	3	Coleps	0.46	0.47	0.75	1.49	39.31	179.11	0.45	52.9	23.73	57.67	52.06	153.27	1.1	0.77	0.15	31800	23.25
22	28	2	P	4	Coleps	0.76	0.73	0.93	1.43	44.89	143.83	0.5	58.39	29.28	54.54	53.37	175.36	1.12	0.74	0.11	47400	38.32
22	28	2	P	5	Coleps	0.6	0.62	0.87	1.36	40.45	172.32	0.59	49.27	29.23	56.79	49.75	156.99	1.1	0.81	0.11	34700	28.67
22	28	2	P	6	Coleps	0.43	0.43	0.7	1.73	43.69	129.47	0.32	65.54	20.98	73.72	55.92	173.02	1.13	0.69	0.2	43700	23.35
22	28	2	P	7	Coleps	0.59	0.62	0.86	1.46	37.53	136.82	0.47	51.69	24.25	60.74	46.54	151.87	1.13	0.67	0.12	27700	28.58
22	28	2	P	8	Coleps	0.5	0.44	0.78	2.07	46.93	97.68	0.23	82.16	19.2	72.94	64.01	202.72	1.24	0.62	0.19	54100	30.75
22	28	2	P	9	Coleps	0.59	0.55	0.84	1.97	38.24	115.61	0.25	68.62	17.38	68.11	45.5	171.99	1.26	0.56	0.16	29300	26.34
22	28	2	P	10	Coleps	0.64	0.63	0.89	1.5	43.06	129.66	0.44	60.95	26.91	73.64	51.4	175.72	1.16	0.66	0.1	41800	32.6
22	28	2	P	11	Coleps	0.52	0.51	0.79	2.05	48.68	115.65	0.24	85.96	20.52	68.25	59.53	212.96	1.26	0.69	0.17	60400	32.25
22	28	2	P	12	Coleps	0.47	0.47	0.75	1.68	43.32	154.92	0.34	64.48	21.88	62.6	56.72	172.72	1.14	0.7	0.18	42600	25.78
22	28	2	P	13	Coleps	0.51	0.54	0.81	1.32	37.29	117.68	0.68	42.59	28.84	71.83	48.83	142.87	1.08	0.72	0.12	27100	23.32
22	28	2	P	14	Coleps	0.63	0.47	0.85	1.92	47.69	100.85	0.26	82.32	21.78	65.08	55.77	208.2	1.25	0.42	0.14	56800	33.82
22	28	2	P	15	Coleps	0.45	0.39	0.73	1.66	50.88	80.57	0.35	73.42	25.74	104.88	67.34	198.32	1.13	0.57	0.17	69000	31.49
22	28	2	P	16	Coleps	0.44	0.43	0.73	1.73	46.05	169.41	0.32	69.37	22.18	59.52	60.89	183.11	1.14	0.78	0.19	51100	23.59
22	28	2	P	17	Coleps	0.63	0.61	0.88	1.58	46.6	144.95	0.39	67.46	26.21	62.4	56.25	187.36	1.15	0.69	0.13	53000	35.1
22	28	2	P	18	Coleps	0.5	0.5	0.79	1.5	41.01	168.54	0.44	55.97	24.72	57.31	53.92	161.39	1.11	0.75	0.14	36100	24.75
22	28	2	P	19	Coleps	0.41	0.42	0.7	1.39	38.98	134.39	0.54	47.17	25.66	90.05	53.3	145.66	1.18	0.82	0.18	31000	19.69
22	28	2	P	20	Coleps	0.57	0.58	0.85	1.52	42.48	142.42	0.43	59.54	25.39	68.11	53.3	169.87	1.14	0.8	0.13	40100	31.33
22	28	2	P	21	Coleps	0.6	0.57	0.86	1.89	46.34	131.14	0.27	80.04	21.76	59.79	56.67	203.6	1.26	0.63	0.13	52100	32.84
22	28	2	P	22	Coleps	0.55	0.55	0.83	1.42	41.33	163.45	0.51	53.79	27.52	64.21	52.45	162.63	1.12	0.71	0.11	37000	26.25
22	28	2	P	23	Coleps	0.54	0.56	0.83	1.38	41.78	138.11	0.56	51.32	28.94	60.2	54.09	160.51	1.09	0.8	0.12	38200	26.25
22	28	2	P	24	Coleps	0.42	0.42	0.71	1.45	43.47	107.07	0.48	55.01	26.67	82.26	58.83	163.36	1.07	0.82	0.16	43000	22.39
22	28	2	P	25	Coleps	0.53	0.55	0.82	1.4	41.46	177.72	0.54	51.89	28.19	57.48	52.19	160.15	1.1	0.75	0.12	37300	27.75
22	28	2	P	26	Coleps	0.49	0.43	0.75	1.8	44.18	141.44	0.3	70.21	20.83	61.94	57.66	182.08	1.17	0.52	0.18	45100	27.43
22	28	2	P	27	Coleps	0.59	0.59	0.86	1.42	39.45	126.22	0.51	52.24	26.62	63.18	49.12	157.72	1.13	0.67	0.1	32100	29.75
22	28	2	P	28	Coleps	0.46	0.44	0.75	1.57	46.2	127.07	0.39	63.57	24.99	66.89	61.16	177.11	1.1	0.69	0.17	51600	27.64
22	28	2	NP	1	Frontonia	0.43	0.18	0.72	1.93	195.24	32.41	0.26	296.86	78.3	103.3	265.91	750.3	2.37	0.85	0.18	3900000	115.67
22	28	2	NP	2	Frontonia	0.26	0	0.1	14.84	177.16	26.5	0.02	415.12	9.31	176.99	245.98	848.84	1.48	0.41	0.64	2910000	77.54
22	28	2	NP	3	Frontonia	0.27	0	0.5	1.97	147.65	53.47	0.25	205.4	52.23	61.72	209.73	515.25	1.07	0.8	0.25	1690000	56.45
22	28	2	NP	4	Frontonia	0.4	0	0.67	3.71	165.3	33.78	0.1	389.18	40.69	97.58	220.08	859.75	2.33	0.57	0.2	2360000	87.55
22	28	2	NP	1	Pcaudatum	0.41	0	0.58	2.86	188.12	137.82	0.15	330.32	48.21	67.95	244.01	757.05	1.52	0.32	0.29	3490000	126.42
22	28	2	NP	2	Pcaudatum	0.22	0	0.4	2.94	156.7	105.14	0.14	260.76	36.8	84.85	224.38	595.13	1.24	0.71	0.34	2010000	62.3
22	28	2	NP	1	Paurelia	0.32	0.09	0.58	1.76	94.45	136.87	0.31	127.05	39.28	94.45	136	332.66	1.61	0.82	0.27	441000	40.4
22	28	2	NP	2	Paurelia	0.32	0.1	0.57	1.67	84.69	68.44	0.34	110.36	37.86	107.07	117.65	296.44	1.57	0.81	0.25	318000	34.46
22	28	2	NP	3	Paurelia	0.36	0.12	0.62	2.21	125.16	49.54	0.21	201.29	42.61	109.04	171.7	487.79	1.65	0.65	0.24	1030000	67.5
22	28	2	NP	4	Paurelia	0.35	0.18	0.62	1.83	75.78	128.2	0.29	110.58	32.01	84.95	104.61	285.17	1.41	0.72	0.23	228000	37.86
22	28	2	NP	5	Paurelia	0.38	0.15	0.62	1.77	100.29	76.24	0.31	136.99	42.24	95.7	136.78	358.47	1.66	0.58	0.25	528000	56.96
22	28	2	NP	6	Paurelia	0.4	0.11	0.65	3	126.53	77.34	0.14	250.27	34.42	84.95	170.37	569.37	1.46	0.59	0.23	1060000	78.68
22	28	2	NP	7	Paurelia	0.33	0.09	0.58	2.23	79.24	161.21	0.21	124.05	25.77	78.37	114.58	299.66	1.18	0.59	0.28	261000	34.85
22	28	2	NP	8	Paurelia	0.41	0.16	0.66	2.26	78.28	77.08	0.2	136.32	27.76	97.76	103.27	328.16	1.52	0.51	0.21	251000	46.24
22	28	2	NP	9	Paurelia	0.31	0.09	0.56	2.07	84.92	138.47	0.23	131.3	30.71	88.83	118.57	324.02	1.26	0.8	0.24	321000	37.07
22	28	2	NP	10	Paurelia	0.29	0.03	0.53	1.84	92.65	162.74	0.28	127.8	36.41	87.65	131.09	328.41	1.73	0.83	0.28	416000	38.65
22	28	2	NP	11	Paurelia	0.29	0.04	0.52	1.96	90.2	95.45	0.26	127.4	32.74	87.88	126.75	320.29	1.43	0.73	0.29	384000	34.63
22	28	2	NP	12	Paurelia	0.32	0.11	0.57	2.23	86.09	92.76	0.21	137.54	28.71	84.81	121.27	332.5	1.56	0.73	0.28	334000	39.95
22	28	2	NP	13	Paurelia	0.33	0.11	0.57	2.01	88.62	122.23	0.25	131.56	32.44	85.07	123.62	328.01	1.51	0.66	0.27	364000	41.81
22	28	2	NP	1	Euchlanis	0.58	0.37	0.79	2.84	90.36	54.01	0.15	177.3	26.12	100.31	115.63	406.83	1.35	0.57	0.22	386000	62.25
22	28	2	NP	2	Euchlanis	0.52	0.39	0.78	2.11	82.05	77.38	0.23	141.03	32.1	93.15	105.71	346.26	1.38	0.57	0.17	289000	54.84
22	28	2	NP	3	Euchlanis	0.53	0.31	0.76	2.98	85.23	63.31	0.14	173.63	24.08	90.11	114.7	395.41	1.39	0.49	0.22	324000	54.08
22	28	2	NP	4	Euchlanis	0.57	0.4	0.82	3.27	110.22	51.65	0.12	248.78	30.57	95.8	137.17	558.71	1.92	0.55	0.18	701000	75.34
22	28	2	NP	1	Gastrotrich	0.4	0.3	0.65	2.19	55.33	97.46	0.21	94.7	20.27	114.9	71.48	229.93	1.21	0.55	0.23	88700	29.39
22	28	2	NP	1	Coleps	0.47	0.48	0.75	1.42	39.92	124.35	0.51	50.15	25.71	80.38	54.15	151.72	1.08	0.65	0.15	33300	23.39
22	28	1	P	1	Paurelia	0.42	0.2	0.71	1.57	139.23	39.72	0.39	177.28	69.74	122.67	187.04	494.04	2.01	0.85	0.18	1410000	75.65
22	28	1	P	2	Paurelia	0.41	0.28	0.65	2.3	67.33	88.1	0.2	117.41	23.34	97.66	88.69	281.5	1.82	0.62	0.27	160000	36.27
22	28	1	P	3	Paurelia	0.28	0	0.5	2.43	140.06	92.06	0.18	225.43	41.27	101.37	194.09	533.41	1.5	0.71	0.28	1440000	59.94
22	28	1	P	4	Paurelia	0.3	0.05	0.53	2.13	88.21	51.38	0.22	135.3	30.28	93.05	124.95	331.16	1.13	0.68	0.26	359000	35.64
22	28	1	P	1	Euplotes	0.43	0.26	0.71	2.51	98.06	110.02	0.18	177.48	31.09	68.71	133.24	417.13	1.28	0.78	0.21	494000	53.97
22	28	1	P	1	Halteria	0.97	0.84	0.98	1.24	27.22	159.73	1	27.73	27.73	97.48	29	110.9	1.09	0.68	0.08	10600	25.38
22	28	1	P	2	Halteria	0.86	0.76	0.97	1.4	28.02	105.44	0.54	38.9	21.06	97.61	31.24	119.9	1.15	0.63	0.09	11500	24.32
22	28	1	P	3	Halteria	0.94	0.79	0.97	1.65	31.42	68.85	0.35	52.39	18.42	122.14	34.38	141.63	1.38	0.64	0.11	16200	28.69
22	28	1	P	4	Halteria	0.94	0.85	0.99	1.36	30.46	128.17	0.6	38.87	23.39	93.36	33.86	124.51	1.12	0.76	0.1	14800	26.45
22	28	1	P	1	Gastrotrich	0.39	0.2	0.61	2.12	52.43	80.94	0.22	89.02	20.02	121.5	71.87	218.08	1.43	0.29	0.24	75400	28.27
22	28	1	P	2	Gastrotrich	0.45	0.32	0.65	1.78	42.84	147.29	0.3	65.25	19.79	104.85	54.67	170.08	1.42	0.19	0.24	41200	26.38
22	28	1	P	3	Gastrotrich	0.35	0.17	0.58	2.49	74.78	51.98	0.18	132.85	23.49	125.17	98.04	312.69	1.4	0.53	0.26	219000	34.29
22	28	1	P	4	Gastrotrich	0.43	0.21	0.68	2.05	99.38	46.12	0.24	159.25	37.91	124.87	128.28	394.32	1.47	0.56	0.2	514000	58.58
22	28	1	P	5	Gastrotrich	0.54	0.3	0.68	1.83	53.3	159.22	0.29	82.45	23.77	78.5	63.96	212.44	1.16	0.19	0.19	79300	38.02
22	28	1	P	1	Coleps	0.5	0.52	0.79	1.43	42.08	132.41	0.51	53.37	27.07	73.77	54.72	160.87	1.09	0.66	0.14	39000	26.33
22	28	1	P	2	Coleps	0.54	0.51	0.8	1.82	49.37	99.78	0.29	77.89	22.85	74.64	62.58	201.48	1.18	0.71	0.17	63000	33.62
22	28	1	P	3	Coleps	0.5	0.54	0.79	1.37	36.95	191	0.58	44.92	25.9	55.97	47.77	141.63	1.07	0.84	0.14	26400	22.14
22	28	1	P	4	Coleps	0.52	0.54	0.81	1.29	39.64	116.33	0.78	42.07	32.62	64.11	50.71	149.39	1.07	0.77	0.12	32600	26.25
22	28	1	P	5	Coleps	0.66	0.62	0.9	1.84	49.42	67.91	0.29	84.29	24.13	86.51	59.85	216.84	1.34	0.73	0.11	63200	39.25
22	28	1	P	6	Coleps	0.45	0.48	0.74	1.58	39.01	151.77	0.39	55.68	21.5	68.52	51.4	154.36	1.11	0.77	0.17	31100	22.22
22	28	1	P	7	Coleps	0.48	0.41	0.73	2.11	56.1	84.55	0.23	96.61	21.87	77.63	74.58	236.96	1.23	0.47	0.2	92400	32.69
22	28	1	NP	1	Frontonia	0.47	0.25	0.76	2.36	180.52	74.25	0.19	321.13	61.6	48.18	236.51	765.46	1.36	0.76	0.16	3080000	109.51
22	28	1	NP	2	Frontonia	0.4	0.18	0.68	1.49	135.03	108.76	0.44	161.39	71.67	50.59	182.15	466.13	1.24	0.92	0.16	1290000	70.16
22	28	1	NP	1	Pcaudatum	0.31	0	0.54	2.8	155.99	69.47	0.15	283.82	42.63	89.79	214.04	652.91	1.41	0.59	0.25	1990000	71.26
22	28	1	NP	2	Pcaudatum	0.34	0.03	0.58	2.86	130.25	48.13	0.15	252.96	36.97	117.64	176.25	579.86	1.58	0.75	0.22	1160000	62.03
22	28	1	NP	3	Pcaudatum	0.32	0	0.55	4.08	140.46	48.99	0.09	328.06	30.62	99.74	191.8	717.36	1.63	0.55	0.24	1450000	68.04
22	28	1	NP	4	Pcaudatum	0.24	0	0.45	2.51	123.96	129.43	0.17	200.95	35.1	94.47	177.84	472.11	1.6	0.77	0.31	997000	44.25
22	28	1	NP	1	Paurelia	0.3	0.07	0.53	1.87	93.02	82.39	0.28	127.93	35.63	94.41	131.64	327.13	1.26	0.6	0.27	421000	41.44
22	28	1	NP	2	Paurelia	0.41	0.15	0.65	2.93	67.76	64.6	0.14	141.29	20.02	94.94	92.02	322.62	1.67	0.41	0.24	163000	40.5
22	28	1	NP	3	Paurelia	0.4	0.25	0.66	2.02	61.81	89.33	0.24	100.89	24.58	95.34	83.55	250.93	1.26	0.4	0.2	124000	34.29
22	28	1	NP	4	Paurelia	0.39	0.29	0.64	1.98	66.57	132.71	0.25	103.71	26.1	92.62	85.37	259.62	1.53	0.7	0.27	154000	37.52
22	28	1	NP	5	Paurelia	0.41	0.31	0.69	1.8	70.46	59.96	0.3	105.33	31.36	114.79	94.03	273.38	1.15	0.75	0.18	183000	38.99
22	28	1	NP	6	Paurelia	0.34	0.18	0.59	1.99	62.56	82.38	0.25	96.58	24.21	89.73	87.73	241.57	1.37	0.61	0.27	128000	32.95
22	28	1	NP	7	Paurelia	0.37	0.26	0.61	2.9	64.11	102.76	0.14	128.49	18.44	99.45	86.64	293.87	1.35	0.57	0.25	138000	30.87
22	28	1	NP	8	Paurelia	0.34	0.2	0.59	1.64	62.17	80.32	0.36	82.47	29.52	97.43	85.58	223.99	1.3	0.7	0.23	126000	27.41
22	28	1	NP	9	Paurelia	0.56	0.36	0.72	2.5	71.12	120.94	0.18	132.93	23.44	95.72	85.06	312.74	1.63	0.6	0.23	188000	51.27
22	28	1	NP	10	Paurelia	0.26	0	0.47	2.39	118.17	105.52	0.19	187.78	35.24	100.7	168.01	446.04	1.62	0.61	0.3	864000	45.69
22	28	1	NP	11	Paurelia	0.35	0	0.59	2.93	82.22	68.81	0.14	159.17	22.57	93.31	114.98	363.5	1.76	0.39	0.3	291000	37.18
22	28	1	NP	12	Paurelia	0.4	0.2	0.65	2.4	60.3	69.1	0.19	112.78	21.07	96.96	82.92	267.69	1.47	0.41	0.21	115000	32.09
22	28	1	NP	13	Paurelia	0.44	0.33	0.72	1.63	70.83	34.23	0.36	97.75	35.66	118.02	93.75	266.81	1.12	0.74	0.15	186000	39.75
22	28	1	NP	14	Paurelia	0.37	0.25	0.62	1.9	57.86	180.56	0.27	88.55	24.04	92.33	79.95	225.17	1.22	0.59	0.22	101000	31.93
22	28	1	NP	15	Paurelia	0.33	0.07	0.57	2.22	111.91	77.39	0.21	177.67	37.33	101.87	147.49	430.01	1.25	0.72	0.24	734000	51.17
22	28	1	NP	16	Paurelia	0.41	0.22	0.66	1.92	76.39	83.26	0.26	116.42	30.84	109.23	101.5	294.53	1.29	0.59	0.21	233000	41.78
22	28	1	NP	17	Paurelia	0.26	0	0.49	1.96	102.73	77.91	0.26	141.12	36.22	83.73	149.25	354.69	1.18	0.75	0.29	568000	36.75
22	28	1	NP	18	Paurelia	0.39	0.25	0.65	2.42	87.91	45.7	0.18	155.59	28.66	122.89	116.27	368.5	1.26	0.61	0.22	356000	43.85
22	28	1	NP	19	Paurelia	0.31	0.05	0.5	2.62	84.32	47.06	0.16	147.35	24.28	98.33	116.57	343.26	1.43	0.38	0.3	314000	32.25
22	28	1	NP	20	Paurelia	0.32	0.03	0.55	3.32	106.84	90.88	0.12	224.31	26.95	95.36	146.12	502.53	2.05	0.63	0.28	639000	56.25
22	28	1	NP	21	Paurelia	0.39	0.23	0.65	2.09	69.02	90.08	0.23	113.21	26.11	104.9	95.05	278.66	1.34	0.51	0.22	172000	35.71
22	28	1	NP	22	Paurelia	0.35	0.15	0.61	1.77	82.39	119.58	0.31	115.98	35.81	90.89	114.18	303.59	1.16	0.65	0.2	293000	38.13
22	28	1	NP	23	Paurelia	0.47	0.34	0.69	2.26	54.45	99.96	0.2	97.85	19.94	106.05	68	235.57	1.37	0.55	0.22	84500	31.82
22	28	1	NP	1	Euchlanis	0.58	0.32	0.8	2.27	92.38	76.01	0.2	160.71	32.65	115.24	116.96	386.71	1.51	0.52	0.2	413000	63.75
22	28	1	NP	2	Euchlanis	0.63	0.53	0.88	1.84	89.9	89.26	0.29	138.64	39.71	113.87	113.25	356.71	1.71	0.74	0.17	380000	65.25
22	28	1	NP	3	Euchlanis	0.66	0.47	0.88	2.67	89.34	54.11	0.16	190.48	30.61	114.94	103.49	442.16	1.68	0.62	0.12	373000	74.25
22	28	1	NP	4	Euchlanis	0.53	0.4	0.79	2.22	106.73	64.68	0.21	180.75	37.95	105.07	132.63	437.41	1.32	0.65	0.19	637000	71.8
22	28	1	NP	5	Euchlanis	0.62	0.32	0.79	2.07	68.75	90.03	0.23	116.29	27.28	111.54	82.02	287.14	1.24	0.26	0.17	170000	52.24
22	28	1	NP	6	Euchlanis	0.68	0.59	0.9	2.09	83.87	68.22	0.23	146.98	34.02	97.68	98.07	361.99	1.54	0.69	0.14	309000	67.99
22	28	1	NP	1	Euplotes	0.71	0.59	0.93	1.85	113.27	59.9	0.28	184.89	52.51	103.92	130.82	474.8	1.82	0.66	0.1	761000	90.75
22	28	1	NP	1	Halteria	0.85	0.79	0.97	1.48	30.44	122.19	0.46	44.13	20.14	101.81	33.83	128.54	1.15	0.7	0.12	14800	27.07
22	28	1	NP	2	Halteria	0.84	0.81	0.96	1.39	27.53	131.2	0.55	37.18	20.4	98.23	29.35	115.15	1.12	0.74	0.12	10900	25.49
22	28	1	NP	1	Gastrotrich	0.47	0.18	0.57	3.72	74.95	101.89	0.1	163.54	17.05	109.56	95.52	361.16	1.54	0.45	0.3	220000	50.64
22	28	1	NP	2	Gastrotrich	0.36	0.2	0.58	2.08	63.72	115.47	0.23	100.66	23.38	103.53	86.25	248.08	1.34	0.51	0.26	135000	33.1
22	28	1	NP	1	Coleps	0.5	0.49	0.78	1.43	43.63	138.33	0.5	55.17	27.57	58.64	57.82	165.48	1.08	0.7	0.15	43500	26.15
22	28	1	NP	2	Coleps	0.56	0.53	0.84	1.58	45.43	127.42	0.39	65.02	25.4	53.58	57.36	180.84	1.14	0.61	0.14	49100	33.99
22	28	1	NP	3	Coleps	0.52	0.56	0.81	1.38	39.59	193.82	0.57	48.26	27.6	63.2	51.11	151.72	1.08	0.76	0.13	32500	25.28
22	28	1	NP	4	Coleps	0.59	0.61	0.86	1.54	40.8	172.96	0.41	58	23.93	64.68	51.4	163.87	1.14	0.8	0.14	35600	29.44
22	28	1	NP	5	Coleps	0.66	0.67	0.9	1.46	39.98	153.5	0.47	54.67	25.76	65.76	46.54	160.87	1.14	0.73	0.11	33500	33.34
22	28	1	NP	6	Coleps	0.47	0.45	0.76	1.43	45.11	102.97	0.5	56.06	28.26	69.43	60.09	168.63	1.07	0.74	0.15	48100	25.33
22	28	1	NP	7	Coleps	0.74	0.72	0.93	1.35	41.42	119.82	0.61	50.4	30.58	71.11	47.75	161.96	1.11	0.68	0.09	37200	36.16
22	28	1	NP	8	Coleps	0.55	0.55	0.84	1.43	42.71	133.95	0.5	55.9	27.97	61.16	53.92	167.75	1.12	0.68	0.11	40800	29.25
22	28	1	NP	9	Coleps	0.5	0.53	0.8	1.3	36.56	193.99	0.75	39.68	29.72	57.86	46.8	138.78	1.06	0.79	0.12	25600	21.75
22	28	1	NP	10	Coleps	0.6	0.55	0.84	1.47	45.2	94.69	0.47	59.92	27.94	70.96	56.32	175.72	1.11	0.65	0.13	48300	34.35
22	28	1	NP	11	Coleps	0.51	0.48	0.79	1.62	46.53	132.3	0.37	66.78	24.6	64.58	60.89	182.75	1.13	0.67	0.16	52700	29.12
22	28	1	NP	12	Coleps	0.64	0.66	0.89	1.36	40.24	156.02	0.6	49.16	29.34	56.98	49.07	156.99	1.1	0.72	0.1	34100	29.61
22	28	1	NP	13	Coleps	0.55	0.56	0.83	1.48	41.33	112.77	0.46	55.89	25.6	65.65	50.97	162.99	1.12	0.72	0.13	37000	30.63
22	28	1	NP	14	Coleps	0.54	0.52	0.82	1.58	45.05	113.49	0.39	64.99	25.06	62.84	57.4	180.11	1.14	0.64	0.14	47900	29.25
22	28	1	NP	15	Coleps	0.5	0.47	0.78	1.57	46.32	109.45	0.39	64.78	25.46	63.73	60.54	180.48	1.12	0.63	0.16	52000	31
22	28	1	NP	16	Coleps	0.64	0.59	0.89	1.73	46.93	114.53	0.32	74.84	24.14	67.99	58.04	197.96	1.21	0.62	0.12	54100	36.61
22	28	1	NP	17	Coleps	0.51	0.42	0.76	1.91	43.22	157.45	0.27	70.57	18.97	56.4	55.62	179.08	1.18	0.43	0.2	42300	27.63
22	28	1	NP	18	Coleps	0.74	0.64	0.91	1.62	37.16	141.4	0.37	56.83	20.87	55.9	43.87	155.39	1.17	0.56	0.14	26900	29.25
22	28	1	NP	19	Coleps	0.55	0.5	0.78	1.85	44.24	130.47	0.28	72.12	20.5	71.12	51.93	185.23	1.19	0.64	0.17	45300	31.01
22	28	1	NP	20	Coleps	0.49	0.5	0.78	1.54	45.29	133.94	0.41	62.42	25.88	59.57	57.27	176.6	1.12	0.72	0.15	48700	27.28
22	24	3	P	1	Frontonia	0.46	0.25	0.74	2.05	141.88	31.96	0.24	226.09	53.99	100.63	181.43	560.16	2.47	0.67	0.22	1500000	95.51
22	24	3	P	1	Pcaudatum	0.29	0	0.54	1.88	150.07	100.62	0.27	204.82	56.3	66.34	213.59	522.25	1.14	0.9	0.24	1770000	60.18
22	24	3	P	2	Pcaudatum	0.29	0	0.53	1.87	134.94	62.22	0.28	184.67	51.32	78.64	191	471.97	1.38	0.83	0.25	1290000	54.23
22	24	3	P	3	Pcaudatum	0.29	0	0.51	4.07	182.97	52.57	0.09	386.16	36.1	91.43	250.38	844.51	1.52	0.48	0.31	3210000	80.28
22	24	3	P	4	Pcaudatum	0.26	0	0.48	2.43	151.64	99.15	0.18	236.94	43.44	76.19	220.15	560.77	1.33	0.74	0.29	1830000	57.14
22	24	3	P	5	Pcaudatum	0.28	0	0.51	1.97	148.8	97.37	0.25	205.09	52.14	71.96	215.46	514.47	1.26	0.87	0.27	1730000	56.87
22	24	3	P	1	Paurelia	0.4	0.24	0.68	2.15	85.34	101.16	0.22	144.17	31.77	79.82	113.84	351.9	1.36	0.77	0.19	325000	46.08
22	24	3	P	2	Paurelia	0.35	0.17	0.62	1.58	84.78	173.31	0.39	106.35	41.51	77.07	116.31	295.72	1.1	0.9	0.2	319000	36.75
22	24	3	P	3	Paurelia	0.4	0.13	0.66	2.92	99.81	55.65	0.14	208.68	29.63	94.16	133.17	476.62	1.58	0.66	0.18	521000	56.11
22	24	3	P	4	Paurelia	0.35	0.15	0.61	2.03	89.46	125.24	0.24	138.03	33.37	77.75	124.7	342.8	1.64	0.66	0.25	375000	43.93
22	24	3	P	5	Paurelia	0.36	0.19	0.63	1.59	81.63	97.51	0.38	103.95	39.96	82.65	113.88	287.81	1.22	0.87	0.21	285000	38.25
22	24	3	P	6	Paurelia	0.45	0.18	0.65	2.62	94.78	124.47	0.17	174.35	28.78	85.49	120.48	406.26	1.34	0.54	0.23	446000	64.47
22	24	3	P	7	Paurelia	0.37	0.23	0.65	1.54	81.79	84.82	0.41	102.38	42.02	85.24	112.27	288.8	1.42	0.89	0.21	286000	39.31
22	24	3	P	8	Paurelia	0.39	0.23	0.67	1.67	77.94	97.13	0.35	105.9	36.71	82.45	108.11	285.23	1.15	0.78	0.19	248000	40.5
22	24	3	P	9	Paurelia	0.42	0.33	0.71	1.43	67.59	87	0.51	80.01	40.41	81.44	91.3	240.84	1.26	0.9	0.17	162000	35.25
22	24	3	P	10	Paurelia	0.43	0.31	0.72	1.47	80.16	55.36	0.46	97.79	45.23	84.01	109.36	286.05	1.07	0.84	0.15	270000	44.25
22	24	3	P	11	Paurelia	0.35	0.14	0.56	2.75	95.47	86.6	0.15	172.93	26.69	84.82	125.67	399.23	1.62	0.62	0.29	456000	53.23
22	24	3	P	12	Paurelia	0.38	0.21	0.66	1.52	83.6	101.61	0.43	102.62	44.03	77.36	114.4	293.29	1.21	0.77	0.18	306000	43.06
22	24	3	P	13	Paurelia	0.34	0.19	0.61	1.77	77.36	167.99	0.31	108.83	33.45	76.04	106.7	284.56	1.1	0.76	0.21	242000	35.72
22	24	3	P	14	Paurelia	0.36	0.18	0.63	1.86	83.47	181.53	0.28	122.91	34.41	78.85	116.83	314.66	1.24	0.85	0.21	305000	39.75
22	24	3	P	15	Paurelia	0.4	0.24	0.65	2.97	86.89	51.35	0.14	181.04	25.19	96.74	114.31	412.47	1.59	0.66	0.21	344000	45.75
22	24	3	P	16	Paurelia	0.33	0.13	0.6	1.67	86.29	64.34	0.35	113.76	39.28	89.61	119.78	306.08	1.21	0.82	0.21	336000	37.43
22	24	3	P	17	Paurelia	0.35	0.16	0.61	1.64	88.21	50.64	0.36	114.51	40.77	87.5	122.29	310.57	1.27	0.79	0.22	359000	41.25
22	24	3	P	1	Euchlanis	0.39	0.19	0.61	2.59	77.91	110.72	0.17	139.52	23.4	104.62	104.78	325.83	1.99	0.42	0.34	248000	39.58
22	24	3	P	2	Euchlanis	0.41	0.19	0.62	2.92	85.67	106.16	0.14	161.85	23.02	104.39	116.59	369.74	1.52	0.52	0.29	329000	48.15
22	24	3	P	3	Euchlanis	0.56	0	0.52	8.51	94.68	87.08	0.04	314.24	12.73	107.23	113.62	653.94	2.12	0.36	0.32	444000	68.41
22	24	3	P	1	Halteria	0.89	0.75	0.96	1.71	31.07	122.87	0.33	52.19	17.2	73.53	33.99	138.78	1.22	0.6	0.13	15700	27.75
22	24	3	P	2	Halteria	0.94	0.81	0.96	1.48	29.37	130.81	0.45	42.67	19.41	86.39	34.09	124.15	1.15	0.73	0.12	13300	25.51
22	24	3	P	3	Halteria	0.82	0.78	0.94	1.79	31.09	118.49	0.3	52.91	15.86	93.29	35.14	137.54	1.21	0.62	0.17	15700	25.25
22	24	3	P	4	Halteria	0.81	0.75	0.94	1.86	38.63	76.86	0.28	67.08	18.92	102.27	41.71	171.99	1.25	0.69	0.13	30200	33.9
22	24	3	P	5	Halteria	0.83	0.77	0.95	1.49	37.48	76.42	0.45	53.78	24.1	92.82	40.93	155.75	1.36	0.72	0.12	27600	32.36
22	24	3	P	6	Halteria	0.92	0.77	0.97	1.57	28.98	159.78	0.39	46.26	18.19	69.65	31.79	128.9	1.2	0.65	0.1	12700	25.74
22	24	3	P	7	Halteria	0.83	0.78	0.95	1.41	30.49	135.68	0.52	41.27	21.43	88.29	33.16	125.39	1.25	0.71	0.13	14800	26.38
22	24	3	P	8	Halteria	0.88	0.82	0.96	1.32	29	121.31	0.69	35.1	24.23	95.06	31.87	118.66	1.11	0.73	0.1	12800	25.51
22	24	3	P	9	Halteria	0.89	0.85	0.98	1.28	28.65	150.16	0.87	31.47	27.24	82.88	30.86	117.42	1.11	0.79	0.08	12300	26
22	24	3	P	10	Halteria	0.88	0.81	0.96	1.56	28.61	157.89	0.4	44.38	17.69	89.87	32.25	124.15	1.17	0.73	0.13	12300	25.51
22	24	3	P	11	Halteria	0.92	0.81	0.96	1.48	28.42	139.01	0.46	40.7	18.63	92.68	30.14	118.66	1.26	0.72	0.16	12000	26.25
22	24	3	NP	1	Pcaudatum	0.36	0.06	0.62	2.94	189.71	33.67	0.14	373.24	52.65	93.68	257.86	851.79	2.37	0.66	0.23	3580000	91.28
22	24	3	NP	2	Pcaudatum	0.26	0	0.49	2.12	162.6	98.31	0.22	230.15	51.72	70.34	240.29	563.73	1.31	0.89	0.29	2250000	59.72
22	24	3	NP	1	Paurelia	0.41	0.18	0.68	2.36	94.32	54.44	0.19	170.96	32.82	100.32	124.44	407.56	1.58	0.62	0.19	439000	47.43
22	24	3	NP	2	Paurelia	0.35	0.18	0.61	1.69	79.56	58.16	0.34	107.98	36.23	100.24	108.79	288.44	1.62	0.88	0.24	264000	35.56
22	24	3	NP	3	Paurelia	0.36	0.19	0.63	1.83	70.62	187.48	0.29	104.25	30.07	88.76	99.2	268.62	1.54	0.75	0.23	184000	32.68
22	24	3	NP	4	Paurelia	0.39	0.29	0.67	1.49	65.84	174.88	0.45	81.12	36.25	79.37	90.71	234.74	1.12	0.85	0.18	149000	32.24
22	24	3	NP	5	Paurelia	0.4	0.22	0.68	2.09	92.55	53.2	0.23	153.14	35.28	91.29	122.16	376.83	1.35	0.67	0.18	415000	49.03
22	24	3	NP	6	Paurelia	0.4	0.26	0.69	1.45	80.34	101.35	0.48	95.31	45.77	69.8	109.45	282.17	1.2	0.85	0.16	271000	43.09
22	24	3	NP	7	Paurelia	0.44	0.38	0.73	1.38	63.83	92.46	0.56	72.7	40.79	90.11	84.25	226.99	1.12	0.78	0.15	136000	33.99
22	24	3	NP	8	Paurelia	0.4	0.24	0.68	1.48	86.86	80.8	0.46	104.33	47.88	74.97	118.14	304.41	1.15	0.92	0.17	343000	45.41
22	24	3	NP	9	Paurelia	0.38	0.25	0.66	1.54	71.97	111.29	0.41	91.29	37.46	74.11	99.41	257.5	1.06	0.88	0.18	195000	35.17
22	24	3	NP	10	Paurelia	0.35	0.17	0.62	1.59	86.22	125.01	0.38	109.33	41.82	72.19	121.19	302.29	1.15	0.83	0.2	336000	40.55
22	24	3	NP	11	Paurelia	0.41	0.22	0.67	2.31	91.13	61.35	0.2	158.65	31.34	108.59	119.56	379.99	1.31	0.63	0.2	396000	54.53
22	24	3	NP	12	Paurelia	0.49	0.35	0.78	1.67	100.77	37.25	0.34	143	49.22	117.12	129.06	384.44	1.9	0.86	0.16	536000	59.98
22	24	3	NP	13	Paurelia	0.37	0.2	0.65	1.6	86.85	87.07	0.38	112.62	42.26	81.84	118.03	309.74	1.38	0.77	0.2	343000	41.5
22	24	3	NP	14	Paurelia	0.36	0.19	0.61	2.43	78.05	124.85	0.18	141.13	25.84	87.21	106.39	333.95	1.28	0.59	0.21	249000	38.44
22	24	3	NP	1	Euchlanis	0.74	0.68	0.93	1.56	56.28	123.08	0.4	79.91	31.87	87.69	65.31	223.57	1.16	0.7	0.11	93400	46.95
22	24	3	NP	2	Euchlanis	0.44	0.24	0.66	3.23	84.99	78.42	0.12	181.31	22.57	102.41	110.79	407.77	1.86	0.36	0.26	321000	53.05
22	24	3	NP	3	Euchlanis	0.46	0.2	0.64	2.62	86.52	95.39	0.16	158.06	26.04	106.13	113.41	368.2	1.68	0.44	0.26	339000	52.88
22	24	3	NP	4	Euchlanis	0.56	0.44	0.82	2.21	88.41	129.34	0.21	154.76	32.6	82.49	113.32	374.71	1.4	0.7	0.18	362000	57.75
22	24	3	NP	1	Halteria	0.85	0.72	0.95	1.73	38.18	110.8	0.32	64.11	20.57	84.6	41.32	169.36	1.24	0.53	0.1	29100	35.05
22	24	3	NP	2	Halteria	0.87	0.8	0.97	1.4	27.96	151.39	0.54	37.44	20.13	83.86	34.2	115.15	1.11	0.74	0.13	11400	23.25
22	24	3	NP	3	Halteria	0.82	0.66	0.93	1.97	40.27	115.2	0.25	73.12	18.62	87.55	44.61	183.48	1.28	0.52	0.13	34200	37.08
22	24	3	NP	4	Halteria	0.98	0.78	0.96	1.63	26.48	155.74	0.36	43.34	15.73	74.31	29	118.15	1.19	0.62	0.14	9730	24.34
22	24	3	NP	5	Halteria	0.92	0.8	0.98	1.43	30.01	139.01	0.5	42.74	21.53	87.37	32.23	128.54	1.16	0.62	0.08	14200	28.38
22	24	3	NP	6	Halteria	0.88	0.76	0.96	1.65	31.83	114.73	0.35	52.39	18.42	101.26	33.86	141.63	1.22	0.61	0.11	16900	28.6
22	24	3	NP	7	Halteria	0.94	0.72	0.95	2.09	38.18	88.72	0.23	74.2	17.1	106.06	40.65	182.6	1.34	0.55	0.12	29100	36.25
22	24	3	NP	8	Halteria	0.93	0.76	0.96	1.65	36.84	75.92	0.35	57.82	20.31	106.53	40.76	156.27	1.29	0.67	0.14	26200	33.68
22	24	3	NP	9	Halteria	0.86	0.63	0.94	2.18	39.36	83.45	0.22	78.4	16.96	105.19	42.75	190.72	1.36	0.49	0.13	31900	33.58
22	24	3	NP	10	Halteria	0.9	0.76	0.96	1.56	32.57	138.54	0.4	49.92	19.83	83.07	35.68	139.51	1.18	0.63	0.12	18100	30.2
22	24	3	NP	11	Halteria	0.84	0.72	0.97	1.51	33.41	143.65	0.43	48.6	20.97	77.51	37.38	139.15	1.15	0.56	0.12	19500	27.07
22	24	3	NP	12	Halteria	0.9	0.73	0.94	1.94	32.39	121.28	0.26	58.04	15.16	85.62	35.12	146.39	1.24	0.59	0.18	17800	28.69
22	24	3	NP	13	Halteria	0.91	0.81	0.96	1.69	33.71	107.33	0.34	55.69	18.75	94.13	35.71	148.87	1.22	0.73	0.12	20100	30.81
22	24	3	NP	14	Halteria	0.86	0.77	0.95	1.45	27	139.65	0.48	38.47	18.48	87.72	31.01	113.9	1.13	0.62	0.14	10300	23.38
22	24	3	NP	15	Halteria	0.92	0.79	0.98	1.74	35.78	118.55	0.32	61.53	19.6	81.34	38.87	162.27	1.48	0.64	0.12	24000	33.58
22	24	3	NP	16	Halteria	0.85	0.73	0.93	2.1	43.27	74.27	0.23	80.42	18.38	96.47	47.77	197.6	1.29	0.6	0.15	42400	38.54
22	24	3	NP	17	Halteria	0.83	0.67	0.91	2.15	38.3	83.02	0.22	74.41	16.45	94.49	44.61	181.72	1.33	0.53	0.15	29400	33.99
22	24	3	NP	18	Halteria	0.9	0.85	0.98	1.32	33.95	99.67	0.69	40.77	27.93	80.97	37.64	137.39	1.23	0.75	0.09	20500	30.31
22	24	3	NP	19	Halteria	0.85	0.81	0.97	1.43	34.16	162.39	0.5	46.39	23.18	78.76	38.24	139.15	1.13	0.74	0.11	20900	29.78
22	24	3	NP	20	Halteria	0.86	0.7	0.95	1.63	34.66	117.97	0.36	52.9	19.06	88.42	41.27	143.9	1.15	0.57	0.16	21800	29.38
22	24	3	NP	21	Halteria	0.87	0.72	0.95	1.73	37.51	99.49	0.32	62.02	19.92	88.32	39.97	163.87	1.22	0.63	0.12	27600	35.05
22	24	3	NP	22	Halteria	0.94	0.83	0.98	1.4	33.73	131.78	0.54	44.9	24.06	80.97	36.02	137.9	1.13	0.71	0.1	20100	29.91
22	24	3	NP	23	Halteria	0.95	0.72	0.95	1.93	36.08	98.72	0.26	66.59	17.47	94.64	39.23	168.11	1.29	0.51	0.12	24600	32.93
22	24	3	NP	24	Halteria	0.88	0.77	0.96	1.66	32.99	117.55	0.35	52.46	18.36	80.12	37.15	141.63	1.18	0.7	0.14	18800	29.4
22	24	3	NP	25	Halteria	0.87	0.79	0.97	1.4	33.9	130.94	0.54	44.68	24.27	89.35	36.59	137.9	1.26	0.62	0.12	20400	29.75
22	24	3	NP	26	Halteria	0.96	0.74	0.98	1.77	40.19	137.03	0.31	67.38	20.74	77.86	41.82	176.23	1.24	0.59	0.12	34000	37.5
22	24	3	NP	27	Halteria	0.82	0.71	0.95	1.62	37.4	116.6	0.37	58.49	21.5	91.16	41.32	159.99	1.2	0.63	0.11	27400	33.3
22	24	3	NP	28	Halteria	0.93	0.87	0.99	1.31	34.44	162.86	0.73	39.82	28.87	72.4	36.75	137.39	1.11	0.81	0.09	21400	32.25
22	24	3	NP	29	Halteria	0.86	0.8	0.97	1.4	30.78	169.63	0.54	41.04	22.1	84.63	34.61	126.27	1.12	0.71	0.12	15300	28.2
22	24	3	NP	30	Halteria	0.94	0.74	0.98	1.64	38.71	80.86	0.36	61.42	22.02	104.23	41.82	166.87	1.21	0.6	0.1	30400	35.81
22	24	3	NP	31	Halteria	0.81	0.78	0.95	1.35	31.84	140.32	0.61	40.13	24.5	87.18	37.73	129.27	1.23	0.7	0.11	16900	27.19
22	24	3	NP	32	Halteria	0.8	0.75	0.95	1.78	38.58	98.54	0.3	64.76	19.73	87.05	43.91	168.99	1.23	0.77	0.13	30100	33.59
22	24	3	NP	33	Halteria	0.95	0.7	0.94	2.08	40.14	96.29	0.23	75.54	17.51	84.76	45.5	186.11	1.3	0.64	0.15	33900	36.3
22	24	3	NP	34	Halteria	0.86	0.82	0.97	1.57	35.85	143.4	0.39	53.73	21.15	71	42.75	149.75	1.16	0.87	0.13	24100	29.68
22	24	3	NP	35	Halteria	0.92	0.74	0.96	1.72	37.31	124.41	0.32	61.05	19.83	98.76	40.65	161.75	1.65	0.59	0.19	27200	33.08
22	24	3	NP	36	Halteria	0.92	0.8	0.96	1.55	36.38	115.57	0.4	53.47	21.59	76.14	40.09	150.11	1.15	0.73	0.13	25200	32.25
22	24	3	NP	37	Halteria	0.94	0.84	0.98	1.33	35.96	118.45	0.65	43.44	28.44	89.75	38.01	143.75	1.12	0.73	0.08	24400	33.99
22	24	3	NP	38	Halteria	0.98	0.82	0.98	1.35	34.48	128.27	0.62	43.71	26.92	83.91	36.02	141.27	1.14	0.67	0.07	21500	33.27
22	24	3	NP	39	Halteria	0.84	0.74	0.95	1.88	36.16	101.63	0.27	64.3	17.64	78.94	41.85	163.87	1.26	0.62	0.14	24700	30.75
22	24	3	NP	40	Halteria	0.9	0.8	0.97	1.5	30.2	131.32	0.44	44.36	19.58	79.49	35.49	127.87	1.15	0.63	0.12	14400	26.63
22	24	3	NP	41	Halteria	0.98	0.84	0.98	1.68	39.06	155.27	0.34	63.44	21.49	93.38	40.42	169.87	1.42	0.73	0.13	31200	36.68
22	24	3	NP	42	Halteria	0.86	0.84	0.97	1.29	30.68	142.9	0.79	34.51	27.12	89.13	34.32	123.27	1.1	0.76	0.09	15100	27.44
22	24	3	NP	43	Halteria	0.89	0.78	0.95	1.79	35.51	97.42	0.3	60.18	18.13	88.55	39.87	156.63	1.22	0.68	0.14	23400	31.64
22	24	3	NP	44	Halteria	0.93	0.71	0.92	1.64	39.8	77.37	0.36	61.14	21.86	95.89	42.68	165.99	1.34	0.64	0.15	33000	36.53
22	24	3	NP	45	Halteria	0.91	0.72	0.95	1.75	33.5	92.69	0.31	56.34	17.73	92.93	36.2	148.15	1.22	0.58	0.14	19700	30.98
22	24	3	NP	46	Halteria	0.94	0.79	0.95	1.55	33.48	110.35	0.4	50.42	20.39	97.92	35.53	141.63	1.17	0.57	0.12	19600	30.69
22	24	3	NP	47	Halteria	0.97	0.84	0.98	1.48	29	153.99	0.45	42.49	19.22	86.57	30.51	123.42	1.15	0.78	0.12	12800	26.97
22	24	3	NP	48	Halteria	0.89	0.86	0.98	1.38	37.47	148.02	0.57	47.9	27.34	87.04	40.11	150.48	1.36	0.83	0.12	27500	32.6
22	24	3	NP	49	Halteria	0.92	0.72	0.95	1.85	36.18	119.91	0.28	63.29	18.02	84.07	40.46	162.63	1.25	0.57	0.13	24800	33.48
22	24	3	NP	50	Halteria	0.93	0.78	0.97	1.53	29.42	125.52	0.42	46.16	19.35	100.38	30.38	131.02	1.21	0.66	0.08	13300	27.75
22	24	3	NP	51	Halteria	0.87	0.77	0.95	1.6	30.19	128.77	0.38	47.97	18.06	92.41	33.16	132.06	1.19	0.7	0.12	14400	24.75
22	24	3	NP	52	Halteria	0.86	0.77	0.95	1.74	37.52	74.69	0.32	62.02	19.74	99.58	40.63	163.51	1.32	0.64	0.14	27600	32.5
22	24	3	NP	53	Halteria	1	0.81	0.98	1.5	39.21	118.95	0.44	56.37	24.95	83.16	44.8	162.63	1.17	0.73	0.09	31600	36.12
[truncated: 841 more rows]
