# Supplementary material for: Temperature and predators as interactive drivers of community properties
Source: Ecol Evol. 2023 Oct 31;13(11):e10665. doi: 10.1002/ece3.10665 (PMC10618570; doi:10.1002/ece3.10665)
Supplement: Supplementary file 1 — Data S1 [file ECE3-13-e10665-s001.zip › BP processed data.xlsx]

## Sheet: pyramid
Temp	Trtmt	Rep	MeanCiliates	MeanRotifers	Actin	Pcaudatum	Paurelia	Pbursaria	Stylonichia	Colpidium	Colpoda	Halteria	Frontonia	Urostyla	Euplotes	Vorticella	Coleps	LeafyTwisty	Bdelloid	Euchlanis	Bowlingpin	Spinner	Richness	Shannon	Total_biomass	Actin_biomass2	Biomass_ratio	Resp
16	0	1	2700	1260	NaN	460	390	20	0	0	1200	450	15.0602	0	70	0	240	0	240	1000	20	100	11	1.97296	1.07972e+09	NaN	NaN	0.00862867
16	0	2	3000	1850	NaN	90	940	0	0	0	300	1570	0.903614	10	80	10	0	0	200	1620	30	1000	11	1.69248	1.0212e+09	NaN	NaN	0.0360744
16	0	3	2070	1850	NaN	180	750	10	10	0	510	380	0.843373	60	170	0	0	0	250	1560	40	3500	12	1.80142	1.36199e+09	NaN	NaN	0
16	1	1	2610	1540	0.240964	240	690	0	0	0	240	1220	75.7831	0	50	0	170	0	0	1520	20	800	10	1.75644	1.07231e+09	0.0011573	1.07926e-12	0.00567559
16	1	2	2820	1630	0.361446	310	1000	10	20	0	50	1100	12.7711	10	290	0	30	0	280	1320	30	3700	14	1.85083	1.64404e+09	0.00173595	1.05591e-12	0.0359397
16	1	3	1600	1570	0.60241	150	440	0	0	0	310	470	9.03614	20	110	0	100	0	60	1460	50	3700	12	1.73263	1.14816e+09	0.00289325	2.51991e-12	0.0241804
20	0	1	1180	1050	NaN	110	60	10	20	0	100	440	40.2008	110	280	0	50	0	90	950	10	900	13	1.86761	7.93224e+08	NaN	NaN	0.0189352
20	0	2	3440	2030	NaN	270	1040	0	0	0	130	1330	56.4659	20	290	0	360	0	80	1770	180	700	11	1.8519	1.46765e+09	NaN	NaN	0.0408558
20	0	3	1450	820	NaN	110	440	10	0	0	90	520	20	0	190	30	60	0	0	620	200	700	11	1.87012	652419000	NaN	NaN	0.0114692
20	1	1	1850	3240	1.20482	30	320	0	0	0	640	610	18.4337	30	140	0	80	0	0	3070	170	500	11	1.42543	1.15286e+09	0.0074695	6.47911e-12	0.0134175
20	1	2	2870	1330	13.9759	70	680	0	10	0	200	1730	10.5422	0	160	0	100	0	0	1270	60	80	11	1.68527	7.97056e+08	0.0866462	1.08708e-10	0.0477527
20	1	3	6920	1060	6.30522	130	2040	10	20	0	330	4050	22.259	10	210	0	120	0	10	800	250	20	14	1.55814	1.20342e+09	0.0390904	3.24827e-11	0.0785349
24	0	2	2600	300	NaN	210	470	0	0	0	300	1410	77.4297	0	190	0	40	0	10	120	170	40	10	1.73603	6.35609e+08	NaN	NaN	0.094045
24	1	1	2340	660	4.03614	440	350	0	0	0	60	690	129.157	70	600	0	10	120	0	660	0	20	12	2.06655	1.45563e+09	0.0109205	7.50229e-12	0.0589533
24	1	2	2300	90	217.831	300	590	0	0	0	90	1210	21.4056	0	110	0	0	0	10	80	0	420	10	1.65511	6.87459e+08	0.589382	8.57334e-10	0.0468133
24	1	3	1570	490	162.169	70	500	0	0	0	100	880	1.5261	0	20	0	0	0	0	450	40	2400	9	1.71933	5.86924e+08	0.438777	7.47588e-10	0.0310839
24	1	4	7950	220	52.7711	580	2500	10	0	0	100	4470	300.12	0	20	0	270	0	0	170	50	260	11	1.37919	1.71355e+09	0.142782	8.33252e-11	0.112999
24	1	5	5330	420	177.952	330	1640	0	0	0	310	3000	36.2651	0	50	0	0	0	0	380	20	140	9	1.52143	1.05618e+09	0.481481	4.55869e-10	0.053352
28	0	1	3390	100	NaN	350	660	10	0	950	120	200	250	0	100	0	910	90	0	100	0	160	12	2.03627	1026935000	NaN	NaN	0.0535391
28	0	2	60	160	NaN	10	0	0	0	0	0	10	0	0	10	0	0	0	20	20	130	1300	6	1.08619	147050000	NaN	NaN	0.0053225
28	0	3	1390	140	NaN	450	240	0	0	120	70	180	220	0	170	0	260	30	0	140	0	100	11	2.23348	950235000	NaN	NaN	0.0296739
28	1	1	720	200	0.240964	340	60	0	0	0	0	250	450	0	90	0	10	0	0	0	200	1120	8	1.64225	857677000	0.000654927	7.63605e-13	0.0231455
28	1	2	3510	220	0.240964	290	460	0	0	400	230	470	110	40	40	0	1810	0	0	200	40	280	12	1.887	822280000	0.000654927	7.96476e-13	0.0115519
28	1	3	3200	310	14.3373	270	1340	0	20	0	250	1230	195	0	70	0	20	0	0	160	150	3200	11	1.72476	1217972000	0.0389681	3.19943e-11	0.0339946
32	0	1	4470	1780	NaN	130	320	0	40	600	100	0	14.6386	0	0	0	3280	0	20	1720	40	3200	10	1.52786	1.34168e+09	NaN	NaN	0.0434376
32	0	2	4840	NaN	NaN	100	220	0	0	400	260	30	74.6988	0	0	0	3940	0	0	0	0	1400	7	0.853456	7.0846e+08	NaN	NaN	0.0153735
32	0	3	2340	600	NaN	30	280	0	50	590	310	20	63.8153	0	0	0	1060	0	0	530	70	2300	10	1.86254	6.50311e+08	NaN	NaN	0.0185969
32	1	1	3180	2060	0.903614	100	400	0	10	500	660	0	5.42169	0	0	0	1510	0	0	2000	60	8600	10	1.67702	1.70307e+09	0.00234699	1.3781e-12	0.0621014
32	1	2	2650	240	0.662651	0	580	0	20	730	100	0	28.5141	0	0	0	1220	0	0	120	0	2000	9	1.54421	5.18986e+08	0.00172113	3.31632e-12	0.0143709
32	1	3	5020	30	0	0	60	0	20	80	110	0	62.9317	0	0	0	4750	0	0	30	0	2200	8	0.407811	7.07886e+08	0	0	0.0086549
