# Supplementary material for: Temperature and predators as interactive drivers of community properties
Source: Ecol Evol. 2023 Oct 31;13(11):e10665. doi: 10.1002/ece3.10665 (PMC10618570; doi:10.1002/ece3.10665)
Supplement: Supplementary file 1 — Data S1 [file ECE3-13-e10665-s001.zip › BP temperature abundance data.xlsx]

## Sheet: Raw
Date	Dish	Temp	Pred/No pred	Time counted Actin	Actin sample volume (mL)	# Actin	# Actin added	Time counted ciliates	Volume	P. caudatum	Volume	P. aurelia	Volume	P. bursaria	Volume	Stylonichia	Volume	Colpidium	Volume	Colpoda	Volume	Urocentrum	Volume	Halteria	Volume	Frontonia	Volume	Urostyla	Volume	Euplotes	Volume	Vorticella	Volume	Coleps	Volume	Leafy-twisty	Volume	Bdelloid rotifer	Volume	Euchlanis rotifer	Volume	Gastrotrich		Unidentified small protist
2021-12-13	1	16	P	10:05:00	8.3	5	0	10:05:00	0.05	6	0.05	61	0.05	0	0.05	0	0.05	0	0.05	13	0.05	0	0.05	89	8.3	P	0.05	1	0.05	5	0.05	0	0.05	1	0.05	0	8.3	P	0.05	6	8.3	P
2021-12-13	2	16	P	10:10:00	8.3	8	0	10:10:00	0.05	3	0.05	29	0.05	1	0.05	0	0.05	0	0.05	12	0.05	0	0.05	81	0.05	0	0.05	1	0.05	7	0.05	0	0.05	1	0.05	1	0.05	13	0.05	71	0.05	0
2021-12-13	3	16	P	10:15:00	8.3	5	0	10:15:00	0.05	3	0.05	36	0.05	0	0.05	0	0.05	0	0.05	34	0.05	0	0.05	83	0.05	0	0.05	2	0.05	4	0.05	0	0.05	2	0.05	0	0.05	0	0.05	17	0.05	2
2021-12-13	1	20	P	09:15:00	8.3	7	0	09:15:00	0.05	24	0.05	26	0.05	0	0.05	0	0.05	0	0.05	5	0.05	0	0.05	95	0.05	0	0.05	0	0.05	17	0.05	0	0.05	5	0.05	0	0.05	11	0.05	72	0.05	0
2021-12-13	2	20	P	09:25:00	8.3	7	0	09:25:00	0.05	7	0.05	40	0.05	0	0.05	0	0.05	0	0.05	55	0.05	0	0.05	120	8.3	P	0.05	3	0.05	6	0.05	0	0.05	2	0.05	0	0.05	3	0.05	71	0.05	1
2021-12-13	3	20	P	09:30:00	8.3	4	1	09:30:00	0.05	3	0.05	62	0.05	0	0.05	0	0.05	0	0.05	4	0.05	0	0.05	93	0.05	0	0.05	2	0.05	7	0.05	0	0.05	4	0.05	0	0.05	12	0.05	90	0.05	2
2021-12-13	1	24	P				0	15:00:00	0.05	24	0.05	34	0.05	0	0.05	1	0.05	0	0.05	1	0.05	0	0.05	103	0.05	1	0.05	2	0.05	8	0.05	0	0.05	5	0.05	0	0.05	1	0.05	11	0.05	0
2021-12-13	2	24	P	09:40:00	8.3	9	0	14:45:00	0.05	8	0.05	28	0.05	0	0.05	0	0.05	0	0.05	5	0.05	0	0.05	68	0.05	1	0.05	2	0.05	9	0.05	1	0.05	0	0.05	0	0.05	3	0.05	106	0.05	0
2021-12-13	3	24	P	09:45:00	8.3	13	0	14:30:00	0.05	1	0.05	52	0.05	0	0.05	0	0.05	0	0.05	85	0.05	0	0.05	30	0.05	1	0.05	1	0.05	2	0.05	0	0.05	3	0.05	0	0.05	0	0.05	49	0.05	3
2021-12-13	1	28	P	10:25:00	8.3	3	0	10:25:00	0.05	34	0.05	40	0.05	0	0.05	0	0.05	0	0.05	9	0.05	0	0.05	65	0.05	8	0.05	15	0.05	16	0.05	0	0.05	4	0.05	0	0.05	1	0.05	42	0.05	0
2021-12-13	2	28	P	10:30:00	8.3	19	0	10:30:00	0.05	27	0.05	47	0.05	0	0.05	1	0.05	0	0.05	2	0.05	0	0.05	77	0.05	2	0.05	7	0.05	23	0.05	0	0.05	13	0.05	0	0.05	1	0.05	123	0.05	1
2021-12-13	3	28	P	10:35:00	8.3	14	0	10:35:00	0.05	18	0.05	78	0.05	0	0.05	0	0.05	0	0.05	6	0.05	0	0.05	122	0.05	3	0.05	0	0.05	10	0.05	0	0.05	5	0.05	0	0.05	1	0.05	81	0.05	0
2021-12-13	1	32	P	10:45:00	8.3	55	0	10:45:00	0.05	7	0.05	55	0.05	0	0.05	1	0.05	0	0.05	2	0.05	0	0.05	74	0.05	4	0.05	0	0.05	0	0.05	0	0.05	55	0.05	0	0.05	0	0.05	32	0.05	2
2021-12-13	2	32	P	10:50:00	8.3	49	0	10:50:00	0.05	1	0.05	72	0.05	0	0.05	3	0.05	0	0.05	23	0.05	0	0.05	64	8.3	P	8.3	P	0.05	0	0.05	0	0.05	15	0.05	0	0.05	0	0.05	20	0.05	2
2021-12-13	3	32	P	10:55:00	8.3	1	5	10:55:00	0.05	28	0.05	33	0.05	0	0.05	1	0.05	0	0.05	16	0.05	0	0.05	3	0.05	8	0.05	0	0.05	0	0.05	0	0.05	395	0.05	0	0.05	0	0.05	26	0.05	4
2021-12-08	1	16	P	14:40:00	8.3	3	1	14:40:00	0.05	16	0.05	70	0.05	0	0.05	0	0.05	0	0.05	8	0.05	0	0.05	209	8.3	P	8.3	P	0.05	2	0.05	2	0.05	2	0.05	0	8.3	P	0.05	3	0.05	0
2021-12-08	2	16	P	13:45:00	8.3	5	0	13:45:00	0.05	10	0.05	50	8.3	P	8.3	P	0.05	0	0.05	9	0.05	0	0.05	144	8.3	P	8.3	P	0.05	5	0.05	0	0.05	4	0.05	0	0.05	3	0.05	14	0.05	0
2021-12-08	3	16	P	14:15:00	8.3	6	0	14:15:00	0.05	12	0.05	38	0.05	0	0.05	1	0.05	0	0.05	14	0.05	0	0.05	166	8.3	P	0.05	1	0.05	6	0.05	0	0.05	2	0.05	0	0.05	1	0.05	1	0.05	0
2021-12-08	1	20	P	10:30:00	8.3	3	2	10:30:00	0.05	2	0.05	25	0.05	0	0.05	1	0.05	0	0.05	4	0.05	0	0.05	91	0.05	0	0.05	2	0.05	8	0.05	2	0.05	1	0.05	0	0.05	0	0.05	6	0.05	0
2021-12-08	2	20	P	10:50:00	8.3	8	0	10:50:00	0.05	6	0.05	49	0.05	0	0.05	1	0.05	0	0.05	23	0.05	0	0.05	169	8.3	P	8.3	P	0.05	3	0.05	0	0.05	1	0.05	0	0.05	0	0.05	6	0.05	0
2021-12-08	3	20	P	11:07:00	8.3	4	0	11:07:00	0.05	17	0.05	66	0.05	0	8.3	P	0.05	0	0.05	22	0.05	0	0.05	157	8.3	P	0.05	1	0.05	8	8.3	P	0.05	0	0.05	0	0.05	2	0.05	16	0.05	0
2021-12-08	1	24	P	11:12:00	8.3	21	0	11:12:00	0.05	10	0.05	54	0.05	0	0.05	1	0.05	0	0.05	15	0.05	0	0.05	127	0.05	1	0.05	1	0.05	3	0.05	0	0.05	3	0.05	0	0.05	1	0.05	8	0.05	0
2021-12-08	2	24	P	11:30:00	8.3	8	0	11:30:00	0.05	11	0.05	59	0.05	0	0.05	1	0.05	0	0.05	0	0.05	0	0.05	161	0.05	1	0.05	3	0.05	5	0.05	0	0.05	2	0.05	0	0.05	0	0.05	17	0.05	0
2021-12-08	3	24	P	12:40:00	8.3	5	0	12:40:00	0.05	14	0.05	63	8.3	P	0.05	1	0.05	0	0.05	30	0.05	0	0.05	163	8.3	P	0.05	3	0.05	7	0.05	0	0.05	2	0.05	0	0.05	3	0.05	14	0.05	0
2021-12-08	1	28	P	15:50:00	8.3	0	4	15:50:00	0.05	13	0.05	109	0.05	0	0.05	0	0.05	0	0.05	6	0.05	0	0.05	171	0.05	2	0.05	0	0.05	5	0.05	0	0.05	6	0.05	0	0.05	2	0.05	16	0.05	0
2021-12-08	2	28	P	15:30:00	8.3	4	0	15:30:00	0.05	8	0.05	53	0.05	0	0.05	0	0.05	0	0.05	12	0.05	0	0.05	186	0.05	0	0.05	2	0.05	2	0.05	0	0.05	1	0.05	0	0.05	2	0.05	3	0.05	0
2021-12-08	3	28	P	16:03:00	8.3	1	3	16:03:00	0.05	5	0.05	70	0.05	0	0.05	0	0.05	0	0.05	0	0.05	0	0.05	176	0.05	0	0.05	0	0.05	4	0.05	0	0.05	0	0.05	0	0.05	2	0.05	5	0.05	0
2021-12-08	1	32	P	15:15:00	8.3	3	0	15:15:00	0.05	4	0.05	63	0.05	0	0.05	0	0.05	0	0.05	0	0.05	0	0.05	34	0.05	0	0.05	4	0.05	4	0.05	0	0.05	10	0.05	0	0.05	2	0.05	33	0.05	0
2021-12-08	2	32	P	15:20:00	8.3	5	0	15:20:00	0.05	3	0.05	58	0.05	0	0.05	1	0.05	0	0.05	22	0.05	0	0.05	138	8.3	P	0.05	2	0.05	3	8.3	P	0.05	4	0.05	0	0.05	4	0.05	32	0.05	0
2021-12-08	3	32	P	15:40:00	8.3	5	0	15:40:00	0.05	4	0.05	84	0.05	0	0.05	0	0.05	0	0.05	0	0.05	0	0.05	177	0.05	0	0.05	0	0.05	4	0.05	1	0.05	3	0.05	0	0.05	2	0.05	4	0.05	0
2021-12-09	1	16	P	11:00:00	8.3	4	1
2021-12-09	2	16	P	11:03:00	8.3	3	2
2021-12-09	3	16	P	11:06:00	8.3	7	0
2021-12-09	1	20	P	10:40:00	8.3	3	2
2021-12-09	2	20	P	10:37:00	8.3	5	0
2021-12-09	3	20	P	10:35:00	8.3	5	0
2021-12-09	1	24	P	09:15:00	8.3	25	0
2021-12-09	2	24	P	09:25:00	8.3	3	2
2021-12-09	3	24	P	09:30:00	8.3	6	0
2021-12-09	1	28	P	10:45:00	8.3	3	2
2021-12-09	2	28	P	10:50:00	8.3	6	0
2021-12-09	3	28	P	10:55:00	8.3	1	4
2021-12-09	1	32	P	10:35:00	8.3	4	1
2021-12-09	2	32	P	10:45:00	8.3	4	1
2021-12-09	3	32	P	10:50:00	8.3	3	2
2021-12-10	1	16	P	16:52:00	8.3	7	0	16:52:00	0.05	6	0.05	40	0.05	0	0.05	0	0.05	0	0.05	7	0.05	0	0.05	116	0.05	0	0.05	1	0.05	3	0.05	1	0.05	3	0.05	0	0.05	2	0.05	2	0.05	0
2021-12-10	2	16	P	16:42:00	8.3	10	0	16:42:00	0.05	9	0.05	47	0.05	1	0.05	0	0.05	0	0.05	23	0.05	0	0.05	100	0.05	0	0.05	1	0.05	10	0.05	0	0.05	3	0.05	0	0.05	4	0.05	22	0.05	0
2021-12-10	3	16	P	17:02:00	8.3	6	0	17:02:00	0.05	5	0.05	53	0.05	1	0.05	0	0.05	0	0.05	6	0.05	0	0.05	123	0.05	0	0.05	0	0.05	2	0.05	0	0.05	1	0.05	0	0.05	2	0.05	10	0.05	0
2021-12-10	1	20	P	12:30:00	8.3	4	2	12:30:00	0.05	0	0.05	34	0.05	0	0.05	0	0.05	0	0.05	0	0.05	0	0.05	37	0.05	0	0.05	0	0.05	7	0.05	0	0.05	1	0.05	0	0.05	3	0.05	27	0.05	0
2021-12-10	2	20	P	13:15:00	8.3	8	0	13:15:00	0.05	0	0.05	30	0.05	0	0.05	0	0.05	0	0.05	0	0.05	0	0.05	73	8.3	P	0.05	1	0.05	5	0.05	0	0.05	0	0.05	0	0.05	3	0.05	13	0.05	0
2021-12-10	3	20	P	13:25:00	8.3	6	0	13:25:00	0.05	4	0.05	60	0.05	0	0.05	0	0.05	0	0.05	0	0.05	0	0.05	114	0.05	0	0.05	1	0.05	5	0.05	0	0.05	3	0.05	2	0.05	0	0.05	11	0.05	1
2021-12-10	1	24	P	13:30:00	8.3	19	0	13:30:00	0.05	9	0.05	56	0.05	0	0.05	0	0.05	0	0.05	0	0.05	0	0.05	85	0.05	0	0.05	0	0.05	2	0.05	0	0.05	3	0.05	0	0.05	5	0.05	5	0.05	1
2021-12-10	2	24	P	15:40:00	8.3	6	0	15:40:00	0.05	9	0.05	48	0.05	0	0.05	1	0.05	0	0.05	0	0.05	0	0.05	120	0.05	0	0.05	0	0.05	5	0.05	0	0.05	1	0.05	0	0.05	3	0.05	3	0.05	1
2021-12-10	3	24	P	16:05:00	8.3	4	2	16:05:00	0.05	6	0.05	60	0.05	0	0.05	0	0.05	0	0.05	0	0.05	0	0.05	78	0.05	0	0.05	0	0.05	13	0.05	0	0.05	2	0.05	0	0.05	2	0.05	2	0.05	1
2021-12-10	1	28	P	16:15:00	8.3	2	4	16:15:00	0.05	6	0.05	30	0.05	0	0.05	0	0.05	0	0.05	0	0.05	0	0.05	206	0.05	0	0.05	1	0.05	8	0.05	0	0.05	2	0.05	0	0.05	7	0.05	54	0.05	0
2021-12-10	2	28	P	16:25:00	8.3	2	4	16:25:00	0.05	2	0.05	67	0.05	1	0.05	0	0.05	0	0.05	2	0.05	0	0.05	83	0.05	0	0.05	0	0.05	8	0.05	0	0.05	11	0.05	1	0.05	8	0.05	20	0.05	0
2021-12-10	3	28	P	16:35:00	8.3	4	2	16:35:00	0.05	3	0.05	50	0.05	0	0.05	0	0.05	0	0.05	0	0.05	0	0.05	27	0.05	2	0.05	1	0.05	0	0.05	0	0.05	4	0.05	1	0.05	0	0.05	9	0.05	4
2021-12-10	1	32	P	17:12:00	8.3	6	0	17:12:00	0.05	6	0.05	74	0.05	0	0.05	1	0.05	0	0.05	0	0.05	0	0.05	77	0.05	2	0.05	1	0.05	8	0.05	0	0.05	17	0.05	0	0.05	3	0.05	41	0.05	0
2021-12-10	2	32	P	17:18:00	8.3	8	0	17:18:00	0.05	6	0.05	86	0.05	0	0.05	1	0.05	0	0.05	12	0.05	0	0.05	78	0.05	0	0.05	1	0.05	1	0.05	0	0.05	4	0.05	0	0.05	4	0.05	73	0.05	0
2021-12-10	3	32	P	17:22:00	8.3	1	6	17:22:00	0.05	11	0.05	48	0.05	0	0.05	0	0.05	0	0.05	0	0.05	0	0.05	26	0.05	1	0.05	1	0.05	4	0.05	0	0.05	38	0.05	0	0.05	0	0.05	13	0.05	0
2021-12-15	1	16	P	12:55:00	8.3	5	0	12:55:00	0.05		0.05		0.05		0.05		0.05		0.05		0.05		0.05		0.05		0.05		0.05		0.05		0.05		0.05		0.05		0.05		0.05
2021-12-15	2	16	P	13:05:00	8.3	4	0	13:05:00	0.05		0.05		0.05		0.05		0.05		0.05		0.05		0.05		0.05		0.05		0.05		0.05		0.05		0.05		0.05		0.05		0.05
2021-12-15	3	16	P	13:15:00	8.3	2	0	13:15:00	0.05		0.05		0.05		0.05		0.05		0.05		0.05		0.05		0.05		0.05		0.05		0.05		0.05		0.05		0.05		0.05		0.05
2021-12-15	1	20	P	10:45:00	8.3	5	0	10:45:00	0.05	32	0.05	14	0.05	1	0.05	0	0.05	0	0.05	0	0.05	0	0.05	39	0.05	1	0.05	0	0.05	3	0.05	0	0.05	1	0.05	0	0.05	7	0.05	25	0.05	1
2021-12-15	2	20	P	11:30:00	8.3	13	0	11:30:00	0.05	44	0.05	3	0.05	0	0.05	0	0.05	0	0.05	0	0.05	0	0.05	86	8.3	P	0.05	0	0.05	4	0.05	0	0.05	1	0.05	1	0.05	3	0.05	33	0.05	1
2021-12-15	3	20	P	12:20:00	8.3	3	0	12:20:00	0.05	57	0.05	6	0.05	0	0.05	0	0.05	0	0.05	0	0.05	0	0.05	74	8.3	P	0.05	0	0.05	5	0.05	0	0.05	0	0.05	0	0.05	4	0.05	38	0.05	1
2021-12-15	1	24	P	12:25:00	8.3	25	0	12:25:00	0.05	16	0.05	10	0.05	1	0.05	0	0.05	0	0.05	0	0.05	0	0.05	40	8.3	P	0.05	5	0.05	15	0.05	0	0.05	3	0.05	2	0.05	4	0.05	113	0.05	1
2021-12-15	2	24	P	12:30:00	8.3	41	0	12:30:00	0.05	14	0.05	1	0.05	0	0.05	0	0.05	0	0.05	0	0.05	0	0.05	51	0.05	0	0.05	2	0.05	6	0.05	1	0.05	2	0.05	1	0.05	4	0.05	25	0.05	2
2021-12-15	3	24	P	12:45:00	8.3	39	0	12:45:00	0.05	28	0.05	6	0.05	0	0.05	0	0.05	0	0.05	19	0.05	0	0.05	20	0.05	2	0.05	0	0.05	6	0.05	0	0.05	1	0.05	0	0.05	2	0.05	50	0.05	6
2021-12-15	1	28	P	13:20:00	8.3	1	0		0.05		0.05		0.05		0.05		0.05		0.05		0.05		0.05		0.05		0.05		0.05		0.05		0.05		0.05		0.05		0.05		0.05
2021-12-15	2	28	P	13:30:00	8.3	67	0		0.05		0.05		0.05		0.05		0.05		0.05		0.05		0.05		0.05		0.05		0.05		0.05		0.05		0.05		0.05		0.05		0.05
2021-12-15	3	28	P	13:35:00	8.3	15	0		0.05		0.05		0.05		0.05		0.05		0.05		0.05		0.05		0.05		0.05		0.05		0.05		0.05		0.05		0.05		0.05		0.05
2021-12-15	1	32	P	14:45:00	8.3	96	0		0.05	8	0.05	78	0.05	0	0.05	4	0.05	0	0.05	22	0.05	0	0.05	63	0.05	3	0.05	0	0.05	0	0.05	0	0.05	58	0.05	0	0.05	0	0.05	19	0.05	4
2021-12-15	2	32	P	14:50:00	8.3	15	0		0.05		0.05		0.05		0.05		0.05		0.05		0.05		0.05		0.05		0.05		0.05		0.05		0.05		0.05		0.05		0.05		0.05
2021-12-15	3	32	P	15:00:00	8.3	0	0		0.05		0.05		0.05		0.05		0.05		0.05		0.05		0.05		0.05		0.05		0.05		0.05		0.05		0.05		0.05		0.05		0.05
2021-12-16	1	16	P	10:30:00	8.3	3	2
2021-12-16	2	16	P	10:40:00	8.3	2	3
2021-12-16	3	16	P	10:50:00	8.3	1	4
2021-12-16	1	20	P	11:00:00	8.3	2	3
2021-12-16	2	20	P
2021-12-16	3	20	P	11:20:00	8.3	5	0
2021-12-16	1	24	P	11:30:00	8.3	33	0
2021-12-16	2	24	P	11:40:00	8.3	103	0
2021-12-16	3	24	P
2021-12-16	1	28	P	11:50:00	8.3	0	5
2021-12-16	2	28	P
2021-12-16	3	28	P
2021-12-16	1	32	P
2021-12-16	2	32	P
2021-12-16	3	32	P		8.3	0	5
2021-12-17	1	16	P	10:15:00	8.3	4	0	10:15:00	0.05	42	0.05	3	0.05	0	0.05	0	0.05	0	0.05	2	0.05	0	0.05	24	0.05	0	0.05	0	0.05	7	0.05	0	0.05	0	0.05	1	0.05	1	0.05	24	0.05	0
2021-12-17	2	16	P	10:20:00	8.3	4	0	10:20:00	0.05	45	0.05	3	0.05	0	0.05	0	0.05	0	0.05	1	0.05	0	0.05	39	0.05	0	0.05	2	0.05	4	0.05	0	0.05	0	0.05	0	0.05	3	0.05	21	0.05	1
2021-12-17	3	16	P	10:22:00	8.3	5	0	10:22:00	0.05	41	0.05	5	0.05	0	0.05	0	0.05	0	0.05	3	0.05	0	0.05	27	0.05	0	0.05	0	0.05	8	0.05	0	0.05	0	0.05	0	0.05	1	0.05	20	0.05	0
2021-12-17	1	20	P	09:30:00	8.3	1	0	09:30:00	0.05	40	0.05	19	0.05	0	0.05	0	0.05	0	0.05	1	0.05	0	0.05	28	0.05	2	0.05	2	0.05	5	0.05	0	0.05	1	0.05	0	0.05	0	0.05	25	0.05	3
2021-12-17	2	20	P	09:40:00	8.3	14	0	09:40:00	0.05	24	0.05	9	0.05	0	0.05	0	0.05	0	0.05	1	0.05	0	0.05	69	0.05	1	0.05	0	0.05	4	0.05	0	0.05	0	0.05	0	0.05	0	0.05	21	0.05	1
2021-12-17	3	20	P	09:45:00	8.3	7	0	09:45:00	0.05	17	0.05	2	0.05	0	0.05	0	0.05	0	0.05	7	0.05	0	0.05	63	0.05	1	0.05	0	0.05	1	0.05	0	0.05	4	0.05	0	0.05	2	0.05	14	0.05	0
2021-12-17	1	24	P	09:55:00	8.3	46	0	09:55:00	0.05	28	0.05	20	0.05	0	0.05	0	0.05	0	0.05	6	0.05	0	0.05	37	0.05	4	0.05	7	0.05	52	0.05	0	0.05	8	0.05	0	0.05	8	0.05	104	0.05	4
2021-12-17	2	24	P	10:00:00	8.3	192	0	10:00:00	0.05	25	0.05	3	0.05	0	0.05	0	0.05	0	0.05	0	0.05	0	0.05	56	0.05	0	0.05	0	0.05	4	0.05	0	0.05	0	0.05	0	0.05	0	0.05	6	0.05	1
2021-12-17	3	24	P	10:10:00	8.3	241	0	10:10:00	0.05	15	0.05	3	0.05	0	0.05	0	0.05	0	0.05	1	0.05	0	0.05	36	0.05	0	0.05	0	0.05	2	0.05	0	0.05	0	0.05	0	0.05	0	0.05	6	0.05	2
2021-12-17	1	28	P	10:40:00	8.3	2	0	10:40:00	0.05	10	0.05	3	0.05	0	0.05	0	0.05	0	0.05	0	0.05	0	0.05	34	0.05	11	0.05	3	0.05	8	0.05	0	0.05	0	0.05	23	0.05	3	0.05	0	0.05	2
2021-12-17	2	28	P	10:44:00	8.3	57	0	10:44:00	0.05	26	0.05	11	0.05	0	0.05	0	0.05	0	0.05	2	0.05	0	0.05	30	0.05	3	0.05	1	0.05	12	0.05	0	0.05	4	0.05	2	0.05	0	0.05	47	0.05	4
2021-12-17	3	28	P	10:55:00	8.3	18	0	10:55:00	0.05	38	0.05	3	0.05	0	0.05	0	0.05	0	0.05	0	0.05	0	0.05	105	0.05	2	0.05	0	0.05	3	0.05	0	0.05	0	0.05	0	0.05	0	0.05	16	0.05	3
2021-12-17	1	32	P	10:25:00	8.3	47	0	10:25:00	0.05	61	0.05	10	0.05	0	0.05	0	0.05	0	0.05	0	0.05	0	0.05	10	0.05	1	0.05	0	0.05	0	0.05	0	0.05	0	0.05	0	0.05	0	0.05	24	0.05	0
2021-12-17	2	32	P	10:30:00	8.3	67	0	10:30:00	0.05	83	0.05	6	0.05	0	0.05	0	0.05	0	0.05	0	0.05	0	0.05	21	0.05	0	0.05	0	0.05	0	0.05	0	0.05	0	0.05	0	0.05	1	0.05	21	0.05	0
2021-12-17	3	32	P	10:35:00	8.3	0	0	10:35:00	0.05	3	0.05	271	0.05	0	0.05	0	0.05	0	0.05	0	0.05	0	0.05	3	0.05	8	0.05	0	0.05	0	0.05	0	0.05	0	0.05	0	0.05	0	0.05	0	0.05	0
2021-12-20	1	16	P	09:25:00	8.3	1	4	13:35:00	0.05	8	0.05	45	0.05	0	0.05	0	0.05	0	0.05	9	0.05	0	0.05	68	8.3	P	0.05	0	0.05	3	0.05	0	0.05	6	0.05	0	0.05	0	0.05	47	0.05	2
2021-12-20	2	16	P	09:30:00	8.3	1	4	15:35:00	0.05	19	0.05	37	0.05	0	0.05	1	0.05	0	0.05	2	0.05	0	0.05	51	0.05	1	0.05	0	0.05	17	0.05	0	0.05	2	0.05	0	0.05	22	0.05	83	0.05	0
2021-12-20	3	16	P	09:35:00	8.3	6	0	15:45:00	0.05	6	0.05	12	0.05	0	0.05	0	0.05	0	0.05	3	0.05	0	0.05	24	0.05	0	0.05	1	0.05	7	0.05	0	0.05	9	0.05	0	0.05	6	0.05	59	0.05	3
2021-12-20	1	16	NP					12:45:00	0.05	29	0.05	39	8.3	P	0.05	0	0.05	0	0.05	118	0.05	0	0.05	24	8.3	P	8.3	P	0.05	1	0.05	0	8.3	P	0.05	0	0.05	18	0.05	62	0.05	0
2021-12-20	2	16	NP					13:00:00	0.05	7	0.05	52	0.05	0	0.05	0	0.05	0	0.05	19	0.05	0	0.05	73	8.3	P	0.05	0	0.05	3	0.05	1	0.05	0	0.05	0	0.05	8	0.05	97	0.05	3
2021-12-20	3	16	NP					13:15:00	0.05	6	0.05	0	0.05	1	0.05	1	0.05	0	0.05	14	0.05	0	0.05	0	8.3	P	0.05	4	0.05	9	0.05	0	8.3	P	0.05	0	0.05	7	0.05	85	0.05	2
2021-12-20	1	20	P	09:05:00	8.3	2	3	10:41:00	0.05	1	0.05	15	0.05	0	0.05	0	0.05	0	0.05	21	0.05	0	0.05	21	0.05	0	0.05	2	0.05	4	0.05	0	0.05	1	0.05	0	0.05	0	0.05	210	0.05	8
2021-12-20	2	20	P	09:10:00	8.3	46	0	11:05:00	0.05	6	0.05	32	0.05	0	0.05	0	0.05	0	0.05	12	0.05	0	0.05	60	0.05	0	0.05	0	0.05	8	0.05	0	0.05	6	0.05	0	0.05	0	0.05	103	0.05	5
2021-12-20	3	20	P	09:15:00	8.3	19	0	11:25:00	0.05	4	0.05	93	0.05	0	0.05	0	0.05	0	0.05	16	0.05	0	0.05	185	0.05	1	0.05	1	0.05	13	0.05	0	0.05	7	0.05	0	0.05	0	0.05	69	0.05	10
2021-12-20	1	20	NP					11:44:00	0.05	4	0.05	6	0.05	1	0.05	0	0.05	0	0.05	3	0.05	0	0.05	21	0.05	2	0.05	5	0.05	12	0.05	0	0.05	5	0.05	0	0.05	9	0.05	43	0.05	1
2021-12-20	2	20	NP					12:11:00	0.05	9	0.05	45	0.05	0	0.05	0	0.05	0	0.05	11	0.05	0	0.05	88	0.05	4	0.05	2	0.05	16	0.05	0	0.05	17	0.05	0	0.05	5	0.05	157	0.05	8
2021-12-20	3	20	NP					12:25:00	0.05	2	0.05	21	0.05	1	0.05	0	0.05	0	0.05	3	0.05	0	0.05	19	0.05	1	0.05	0	0.05	11	0.05	0	0.05	5	0.05	0	0.05	0	0.05	39	0.05	4
2021-12-20	1	24	P	13:52:00	8.3	67	0	13:42:00	0.05	17	0.05	16	0.05	0	0.05	0	0.05	0	0.05	0	0.05	0	0.05	47	0.05	9	0.05	7	0.05	39	0.05	0	0.05	1	0.05	0	0.05	0	0.05	44	0.05	0
2021-12-20	2	24	P	16:56:00	0.05	20	0	16:55:00	0.05	4	0.05	30	0.05	0	0.05	0	0.05	0	0.05	7	0.05	0	0.05	94	0.05	0	0.05	0	0.05	3	0.05	0	0.05	0	0.05	0	0.05	1	0.05	2	0.05	0
2021-12-20	3	24	P	14:11:00	0.05	14	0	14:11:00	0.05	1	0.05	9	0.05	0	0.05	0	0.05	0	0.05	3	0.05	0	0.05	24	0.05	0	0.05	0	0.05	1	0.05	0	0.05	0	0.05	0	0.05	0	0.05	39	0.05	3
2021-12-20	1	24	NP	13:00:00	4.15	246	0	13:00:00	0.05	22	0.05	130	0.05	1	0.05	0	0.05	0	0.05	5	0.05	0	0.05	237	0.05	14	0.05	0	0.05	1	0.05	0	0.05	3	0.05	0	0.05	0	0.05	9	0.05	4
2021-12-20	2	24	NP					13:25:00	0.05	7	0.05	18	0.05	0	0.05	0	0.05	0	0.05	28	0.05	0	0.05	35	0.05	7	0.05	0	0.05	6	0.05	0	0.05	2	0.05	0	0.05	1	0.05	4	0.05	8
2021-12-20	3	24	NP	14:26:00	0.05	15	0	15:04:00	0.05	10	0.05	69	0.05	0	0.05	0	0.05	0	0.05	19	0.05	0	0.05	175	0.05	0	0.05	0	0.05	3	0.05	0	0.05	0	0.05	0	0.05	0	0.05	19	0.05	2
2021-12-20	1	28	P	10:05:00	8.3	1	4	15:40:00	0.05	20	0.05	3	0.05	0	0.05	0	0.05	0	0.05	0	0.05	0	0.05	21	0.05	20	0.05	0	0.05	3	0.05	0	0.05	1	0.05	0	0.05	0	0.05	0	0.05	13
2021-12-20	2	28	P	10:07:00	8.3	0	5	16:10:00	0.05	10	0.05	23	0.05	0	0.05	0	0.05	0	0.05	12	0.05	0	0.05	29	0.05	10	0.05	4	0.05	3	0.05	0	0.05	71	0.05	0	0.05	0	0.05	14	0.05	2
2021-12-20	3	28	P	10:13:00	8.3	98	0	16:40:00	0.05	4	0.05	31	0.05	0	0.05	0	0.05	0	0.05	9	0.05	0	0.05	71	0.05	12	0.05	0	0.05	6	0.05	0	0.05	0	0.05	0	0.05	0	0.05	8	0.05	4
2021-12-20	1	28	NP					15:58:00	0.05	8	0.05	55	0.05	1	0.05	0	0.05	0	0.05	10	0.05	0	0.05	4	0.05	11	0.05	0	0.05	5	0.05	0	0.05	16	0.05	9	0.05	0	0.05	7	0.05	0
2021-12-20	2	28	NP					16:05:00	0.05	1	0.05	0	0.05	0	0.05	0	0.05	0	0.05	0	0.05	0	0.05	1	0.05	0	0.05	0	0.05	1	0.05	0	0.05	0	0.05	0	8.3	P	0.05	1	0.05	8
2021-12-20	3	28	NP					16:20:00	0.05	12	0.05	18	0.05	0	0.05	0	0.05	0	0.05	7	0.05	0	0.05	4	0.05	7	0.05	0	0.05	15	0.05	0	8.3	P	0.05	3	0.05	0	8.3	P	0.05	0
2021-12-20	1	32	P	09:50:00	8.3	11	0	16:25:00	0.05	5	0.05	30	0.05	0	0.05	0	0.05	0	0.05	11	0.05	0	0.05	0	0.05	0	0.05	0	0.05	0	0.05	0	0.05	86	0.05	0	0.05	0	0.05	30	0.05	4
2021-12-20	2	32	P	09:58:00	8.3	0	5	16:30:00	0.05	0	0.05	43	0.05	0	0.05	1	0.05	0	0.05	8	0.05	0	0.05	0	0.05	4	0.05	0	0.05	0	0.05	0	0.05	40	0.05	0	0.05	0	0.05	12	0.05	0
2021-12-20	3	32	P	10:00:00	8.3	0	5	17:06:00	0.05	0	0.05	6	0.05	0	0.05	2	0.05	0	0.05	6	0.05	0	0.05	0	0.05	4	0.05	0	0.05	0	0.05	0	0.01	42	0.05	0	0.05	0	0.05	1	0.05	0
2021-12-20	1	32	NP					17:15:00	0.05	6	0.05	27	0.05	0	0.05	2	0.05	0	0.05	5	0.05	0	0.05	0	8.3	P	0.05	0	0.05	0	0.05	0	0.05	133	0.05	0	0.05	2	0.05	94	0.05	2
2021-12-20	2	32	NP					17:21:00	0.05	9	0.05	11	0.05	0	0.05	0	0.05	0	0.05	26	0.05	0	0.05	3	0.05	5	0.05	0	0.05	0	0.05	0	0.05	199	0.05	0	0.05	0	0.05	0	0.05	0
2021-12-20	3	32	NP					17:46:00	0.05	0	0.05	22	0.05	0	0.05	3	0.05	0	0.05	21	0.05	0	0.05	2	0.05	3	0.05	0	0.05	0	0.05	0	0.05	46	0.05	0	0.05	0	0.05	16	0.05	5		SMALL SPINNER
2021-12-22	1	16	P	14:16:00	8.3	3	0	14:42:00	0.05	16	0.05	24	0.05	0	0.05	0	0.05	0	0.05	15	0.05	0	0.05	54	0.05	7	0.05	0	0.05	2	0.05	0	0.05	11	0.05	0	0.05	0	0.05	105	0.05	0	0.01	8
2021-12-22	2	16	P	14:30:00	8.3	5	0	14:50:00	0.05	12	0.05	63	0.05	1	0.05	1	0.05	0	0.05	3	0.05	0	0.05	59	8.3	P	0.05	1	0.05	12	0.05	0	0.05	1	0.05	0	0.05	6	0.05	49	0.05	3	0.01	37
2021-12-22	3	16	P	15:07:00	8.3	4	0	15:03:00	0.05	9	0.05	32	0.05	0	0.05	0	0.05	0	0.05	28	0.05	0	0.05	23	0.05	1	0.05	1	0.05	4	0.05	0	0.05	1	0.05	0	0.05	0	0.05	87	0.05	2	0.01	37
2021-12-22	1	16	NP					15:15:00	0.05	17	0.05	0	0.05	1	0.05	0	0.05	0	0.05	2	0.05	0	0.05	21	0.05	1	0.05	0	0.05	6	0.05	0	0.05	12	0.05	0	0.05	6	0.05	38	0.05	2	0.05	5
2021-12-22	2	16	NP					15:26:00	0.05	2	0.05	42	0.05	0	0.05	0	0.05	0	0.05	11	0.05	0	0.05	84	0.05	0	0.05	1	0.05	5	0.05	0	0.05	0	0.05	0	0.05	12	0.05	65	0.05	0	0.01	10
2021-12-22	3	16	NP					15:52:00	0.05	12	0.05	75	0.05	0	0.05	0	0.05	0	0.05	37	0.05	0	0.05	38	0.05	0	0.05	2	0.05	8	0.05	0	0.05	0	0.05	0	0.05	18	0.05	71	0.05	2	0.01	35
2021-12-22	1	20	P	13:03:00	8.3	18	0	13:20:00	0.05	2	0.05	17	0.05	0	0.05	0	0.05	0	0.05	43	0.05	0	0.05	40	0.05	2	0.05	1	0.05	10	0.05	0	0.05	7	0.05	0	0.05	0	0.05	97	0.05	9	0.01	5
2021-12-22	2	20	P	13:20:00	8.3	186	0	13:35:00	0.05	1	0.05	36	0.05	0	0.05	1	0.05	0	0.05	8	0.05	0	0.05	113	8.3	P	0.05	0	8.3	P	0.05	0	0.05	4	0.05	0	0.05	0	0.05	24	0.05	1	0.05	4
2021-12-22	3	20	P	13:28:00	8.3	116	0	13:47:00	0.05	9	0.05	111	0.05	1	0.05	2	0.05	0	0.05	17	0.05	0	0.01	44	0.05	2	0.05	0	0.05	8	0.05	0	0.05	5	0.05	0	0.05	1	0.05	11	0.05	15	0.05	1
2021-12-22	1	20	NP					13:49:00	0.05	7	0.05	0	0.05	0	0.05	2	0.05	0	0.05	7	0.05	0	0.05	23	0.05	3	0.05	6	0.05	16	0.05	0	0.05	0	0.05	0	0.05	0	0.05	52	0.05	0	0.01	9
2021-12-22	2	20	NP					14:08:00	0.05	18	0.05	59	0.05	0	0.05	0	0.05	0	0.05	2	0.05	0	0.05	45	0.05	4	0.05	0	0.05	13	0.05	0	0.05	19	0.05	0	0.05	3	0.05	20	0.05	10	0.01	7
2021-12-22	3	20	NP					14:30:00	0.05	9	0.05	23	0.05	0	0.05	0	0.05	0	0.05	6	0.05	0	0.05	33	0.05	1	0.05	0	0.05	8	0.05	3	0.05	1	0.05	0	0.05	0	0.05	23	0.05	16	0.01	7
2021-12-22	1	24	P		8.3	0	0	11:27:00	0.05	27	0.05	19	0.05	0	0.05	0	0.05	0	0.05	6	0.05	0	0.05	22	0.05	7	0.05	0	0.05	21	0.05	0	0.05	0	0.05	12	0.05	0	0.05	22	0.05	0	0.05	1
2021-12-22	2	24	P	12:15:00	2.075	74	0	12:50:00	0.05	26	0.05	29	0.05	0	0.05	0	0.05	0	0.05	2	0.05	0	0.05	27	0.05	3	0.05	0	0.05	8	0.05	0	0.05	0	0.05	0	0.05	0	0.05	6	0.05	0	0.05	21
2021-12-22	3	24	P	12:33:00	2.075	92	0		0.05	6	0.05	41	0.05	0	0.05	0	0.05	0	0.05	7	0.05	0	0.05	64	0.05	0	0.05	0	0.05	1	0.05	0	0.05	0	0.05	0	0.05	0	0.05	6	0.05	1	0.05	120
2021-12-22	1	24	NP	11:34:00	2.075	96	0	11:34:00	0.05	36	0.01	24	0.05	0	0.05	0	0.05	0	0.05	5	0.05	0	0.01	42	0.05	29	0.05	0	0.05	1	0.05	0	0.05	24	0.05	0	0.05	0	0.05	8	0.05	1	0.05	13
2021-12-22	2	24	NP	12:00:00				12:00:00	0.05	14	0.05	29	0.05	0	0.05	0	0.05	0	0.05	2	0.05	0	0.05	106	0.05	4	0.05	0	0.05	13	0.05	0	8.3	P	0.05	0	0.05	0	0.05	8	0.05	9	0.05	2
2021-12-22	3	24	NP	12:26:00	2.075	116	0	12:26:00	0.05	23	0.05	95	8.3	P	0.05	0	0.05	0	0.05	12	0.05	0	0.01	25	0.05	4	0.05	0	0.05	2	0.05	0	0.05	0	0.05	0	0.05	0	8.3	P	0.05	0	0.05	7
2021-12-22	1	28	P		8.3	3	0	15:37:00	0.05	14	8.3	P	8.3	P	0.05	0	0.05	0	8.3	P	0.05	0	0.05	4	0.05	25	0.05	0	0.05	6	0.05	0	0.05	0	0.05	0	0.05	0	0.05	0	0.05	7	0.05	56
2021-12-22	2	28	P		8.3	4	0	16:01:00	0.05	19	8.3	P	0.05	0	0.05	0	0.01	8	0.05	11	0.05	0	0.05	18	0.05	5	0.05	0	0.05	1	0.05	0	0.01	22	0.05	0	8.3	P	0.05	6	8.3	P	0.05	14
2021-12-22	3	28	P	16:01:00	4.15	70	0	16:08:00	0.05	23	0.05	103	0.05	0	0.05	2	0.05	0	0.05	16	0.05	0	0.05	52	0.05	9	0.05	0	0.05	1	0.05	0	0.05	2	0.05	0	0.05	0	0.05	8	0.05	11	0.01	32
2021-12-22	1	28	NP					16:12:00	0.05	27	0.05	11	0.05	0	0.05	0	0.01	19	0.05	2	0.05	0	0.05	16	0.05	22	0.05	0	0.05	5	0.05	0	0.01	15	0.05	0	0.05	0	0.05	3	0.05	0	0.05	8
2021-12-22	2	28	NP					16:20:00	0.05	0	0.05	0	0.05	0	0.05	0	0.05	0	0.05	0	0.05	0	0.05	0	0.05	0	0.05	0	0.05	0	0.05	0	0.05	0	0.05	0	0.05	1	0.05	1	0.05	5	0.05	65
2021-12-22	3	28	NP					16:30:00	0.05	33	0.05	6	0.05	0	0.05	0	0.05	12	0.05	0	0.05	0	0.05	14	0.05	20	0.05	0	0.05	2	0.05	0	0.05	13	0.05	0	0.05	0	0.05	7	0.05	0	0.05	5
2021-12-22	1	32	P	09:44:00	8.3	4	0	10:25:00	0.05	5	0.05	10	0.05	0	0.05	1	0.01	10	0.01	11	0.05	0	0.05	0	8.3	P	0.05	0	0.05	0	0.05	0	0.01	13	0.05	0	0.05	0	0.01	34	0.05	2	0.01	86
2021-12-22	2	32	P	09:50:00	8.3	11	0	10:37:00	0.05	0	0.05	15	0.05	0	0.05	1	0.05	73	0.05	2	0.05	0	0.05	0	0.05	0	0.05	0	0.05	0	0.05	0	0.05	82	0.05	0	0.05	0	0.05	0	0.05	0	0.01	20
2021-12-22	3	32	P	09:51:00	8.3	0	0	10:50:00	0.05	0	0.05	0	0.05	0	0.05	0	0.05	8	0.01	1	0.05	0	0.05	0	0.05	4	0.05	0	0.05	0	0.05	0	0.01	53	0.05	0	0.05	0	0.05	2	0.05	0	0.01	22
2021-12-22	1	32	NP					11:04:00	0.05	7	0.01	1	0.05	0	0.05	2	0.01	12	0.01	1	0.05	0	0.05	0	0.05	1	0.05	0	0.05	0	0.05	0	0.01	39	0.05	0	0.05	0	0.05	78	0.05	2	0.01	32
2021-12-22	2	32	NP					12:03:00	0.05	1	8.3	P	0.05	0	0.05	0	0.01	8	0.05	0	0.05	0	0.05	0	0.05	5	0.05	0	0.05	0	0.05	0	0.01	39	0.05	0	0.05	0	0.05	0	0.05	0	0.01	14
2021-12-22	3	32	NP					12:22:00	0.05	3	0.05	6	0.05	0	0.05	2	0.05	59	0.05	10	0.05	0	0.05	0	0.05	6	0.05	0	0.05	0	0.05	0	0.05	60	0.05	0	0.05	0	0.05	37	0.05	2	0.01	23
2021-12-21	1	16	P		8.3			10:30:00																	8.3	96
2021-12-21	2	16	P		8.3			10:35:00																	8.3	46
2021-12-21	3	16	P		8.3			10:40:00																	8.3	59
2021-12-21	1	16	NP		8.3			10:26:00																	8.3	84
2021-12-21	2	16	NP		8.3			10:29:00																	8.3	15
2021-12-21	3	16	NP		8.3			10:30:00																	8.3	14
2021-12-21	1	20	P		8.3			09:46:00																	8.3	127
2021-12-21	2	20	P		8.3			09:50:00																	8.3	175
2021-12-21	3	20	P		8.3			09:53:00																	8.3	169
2021-12-21	1	20	NP		8.3			09:35:00																	8.3	171
2021-12-21	2	20	NP		8.3			09:38:00																	8.3	78
2021-12-21	3	20	NP		8.3	22		09:44:00																	8.3	72
2021-12-21	1	24	P		8.3			10:14:00																	8.3	560
2021-12-21	2	24	P		8.3			10:17:00																	8.3	35
2021-12-21	3	24	P		8.3			10:19:00																	8.3	38
2021-12-21	1	24	NP		8.3			10:01:00																	8.3	335
2021-12-21	2	24	NP		8.3			10:04:00																	8.3	102
2021-12-21	3	24	NP		8.3			10:10:00																	8.3	239
2021-12-21	1	28	P		0.2			10:54:00																	0.2	90
2021-12-21	2	28	P		0.2			10:55:00																	0.2	6
2021-12-21	3	28	P		0.2			10:59:00																	0.2	33
2021-12-21	1	28	NP		0.2			10:45:00																	0.2	18
2021-12-21	2	28	NP		8.3			10:49:00																	8.3	0
2021-12-21	3	28	NP		0.2			10:51:00																	0.2	24
2021-12-21	1	32	P		8.3			11:12:00																	8.3	90
2021-12-21	2	32	P		8.3			11:14:00																	8.3	46
2021-12-21	3	32	P		8.3			11:16:00																	8.3	239
2021-12-21	1	32	NP		8.3			11:02:00																	8.3	77
2021-12-21	2	32	NP		8.3			11:05:00																	8.3	200
2021-12-21	3	32	NP		8.3			11:08:00																	8.3	95

## Sheet: Density per mL
Date		Dish	Temp	Pred/No pred	Time counted Actin	# Actin	# Actin added	Time counted ciliates	P. caudatum	P. aurelia	P. bursaria	Stylonichia	Colpidium	Colpoda	Halteria	Frontonia	Urostyla	Euplotes	Vorticella	Coleps	Leafy-twisty	Bdelloid rotifer	Euchlanis rotifer	Gastrotrich	Unidentified small protist
2021-12-13	13	1	16	1	10:05:00	0.60241	0	10:05:00	120	1220	0	0	0	260	1780	P	20	100	0	20	0	P	120	P
2021-12-13	13	2	16	1	10:10:00	0.963855	0	10:10:00	60	580	20	0	0	240	1620	0	20	140	0	20	20	260	1420	0
2021-12-13	13	3	16	1	10:15:00	0.60241	0	10:15:00	60	720	0	0	0	680	1660	0	40	80	0	40	0	0	340	40
2021-12-13	13	1	20	1	09:15:00	0.843373	0	09:15:00	480	520	0	0	0	100	1900	0	0	340	0	100	0	220	1440	0
2021-12-13	13	2	20	1	09:25:00	0.843373	0	09:25:00	140	800	0	0	0	1100	2400	P	60	120	0	40	0	60	1420	20
2021-12-13	13	3	20	1	09:30:00	0.481928	1	09:30:00	60	1240	0	0	0	80	1860	0	40	140	0	80	0	240	1800	40
2021-12-13	13	1	24	1			0	15:00:00	480	680	0	20	0	20	2060	20	40	160	0	100	0	20	220	0
2021-12-13	13	2	24	1	09:40:00	1.08434	0	14:45:00	160	560	0	0	0	100	1360	20	40	180	20	0	0	60	2120	0
2021-12-13	13	3	24	1	09:45:00	1.56627	0	14:30:00	20	1040	0	0	0	1700	600	20	20	40	0	60	0	0	980	60
2021-12-13	13	1	28	1	10:25:00	0.361446	0	10:25:00	680	800	0	0	0	180	1300	160	300	320	0	80	0	20	840	0
2021-12-13	13	2	28	1	10:30:00	2.28916	0	10:30:00	540	940	0	20	0	40	1540	40	140	460	0	260	0	20	2460	20
2021-12-13	13	3	28	1	10:35:00	1.68675	0	10:35:00	360	1560	0	0	0	120	2440	60	0	200	0	100	0	20	1620	0
2021-12-13	13	1	32	1	10:45:00	6.62651	0	10:45:00	140	1100	0	20	0	40	1480	80	0	0	0	1100	0	0	640	40
2021-12-13	13	2	32	1	10:50:00	5.90361	0	10:50:00	20	1440	0	60	0	460	1280	P	P	0	0	300	0	0	400	40
2021-12-13	13	3	32	1	10:55:00	0.120482	5	10:55:00	560	660	0	20	0	320	60	160	0	0	0	7900	0	0	520	80
2021-12-08	8	1	16	1	14:40:00	0.361446	1	14:40:00	320	1400	0	0	0	160	4180	P	P	40	40	40	0	P	60	0
2021-12-08	8	2	16	1	13:45:00	0.60241	0	13:45:00	200	1000	P	P	0	180	2880	P	P	100	0	80	0	60	280	0
2021-12-08	8	3	16	1	14:15:00	0.722892	0	14:15:00	240	760	0	20	0	280	3320	P	20	120	0	40	0	20	20	0
2021-12-08	8	1	20	1	10:30:00	0.361446	2	10:30:00	40	500	0	20	0	80	1820	0	40	160	40	20	0	0	120	0
2021-12-08	8	2	20	1	10:50:00	0.963855	0	10:50:00	120	980	0	20	0	460	3380	P	P	60	0	20	0	0	120	0
2021-12-08	8	3	20	1	11:07:00	0.481928	0	11:07:00	340	1320	0	P	0	440	3140	P	20	160	P	0	0	40	320	0
2021-12-08	8	1	24	1	11:12:00	2.53012	0	11:12:00	200	1080	0	20	0	300	2540	20	20	60	0	60	0	20	160	0
2021-12-08	8	2	24	1	11:30:00	0.963855	0	11:30:00	220	1180	0	20	0	0	3220	20	60	100	0	40	0	0	340	0
2021-12-08	8	3	24	1	12:40:00	0.60241	0	12:40:00	280	1260	P	20	0	600	3260	P	60	140	0	40	0	60	280	0
2021-12-08	8	1	28	1	15:50:00	0	4	15:50:00	260	2180	0	0	0	120	3420	40	0	100	0	120	0	40	320	0
2021-12-08	8	2	28	1	15:30:00	0.481928	0	15:30:00	160	1060	0	0	0	240	3720	0	40	40	0	20	0	40	60	0
2021-12-08	8	3	28	1	16:03:00	0.120482	3	16:03:00	100	1400	0	0	0	0	3520	0	0	80	0	0	0	40	100	0
2021-12-08	8	1	32	1	15:15:00	0.361446	0	15:15:00	80	1260	0	0	0	0	680	0	80	80	0	200	0	40	660	0
2021-12-08	8	2	32	1	15:20:00	0.60241	0	15:20:00	60	1160	0	20	0	440	2760	P	40	60	P	80	0	80	640	0
2021-12-08	8	3	32	1	15:40:00	0.60241	0	15:40:00	80	1680	0	0	0	0	3540	0	0	80	20	60	0	40	80	0
2021-12-09	9	1	16	1	11:00:00	0.481928	1
2021-12-09	9	2	16	1	11:03:00	0.361446	2
2021-12-09	9	3	16	1	11:06:00	0.843373	0
2021-12-09	9	1	20	1	10:40:00	0.361446	2
2021-12-09	9	2	20	1	10:37:00	0.60241	0
2021-12-09	9	3	20	1	10:35:00	0.60241	0
2021-12-09	9	1	24	1	09:15:00	3.01205	0
2021-12-09	9	2	24	1	09:25:00	0.361446	2
2021-12-09	9	3	24	1	09:30:00	0.722892	0
2021-12-09	9	1	28	1	10:45:00	0.361446	2
2021-12-09	9	2	28	1	10:50:00	0.722892	0
2021-12-09	9	3	28	1	10:55:00	0.120482	4
2021-12-09	9	1	32	1	10:35:00	0.481928	1
2021-12-09	9	2	32	1	10:45:00	0.481928	1
2021-12-09	9	3	32	1	10:50:00	0.361446	2
2021-12-10	10	1	16	1	16:52:00	0.843373	0	16:52:00	120	800	0	0	0	140	2320	0	20	60	20	60	0	40	40	0
2021-12-10	10	2	16	1	16:42:00	1.20482	0	16:42:00	180	940	20	0	0	460	2000	0	20	200	0	60	0	80	440	0
2021-12-10	10	3	16	1	17:02:00	0.722892	0	17:02:00	100	1060	20	0	0	120	2460	0	0	40	0	20	0	40	200	0
2021-12-10	10	1	20	1	12:30:00	0.481928	2	12:30:00	0	680	0	0	0	0	740	0	0	140	0	20	0	60	540	0
2021-12-10	10	2	20	1	13:15:00	0.963855	0	13:15:00	0	600	0	0	0	0	1460	P	20	100	0	0	0	60	260	0
2021-12-10	10	3	20	1	13:25:00	0.722892	0	13:25:00	80	1200	0	0	0	0	2280	0	20	100	0	60	40	0	220	20
2021-12-10	10	1	24	1	13:30:00	2.28916	0	13:30:00	180	1120	0	0	0	0	1700	0	0	40	0	60	0	100	100	20
2021-12-10	10	2	24	1	15:40:00	0.722892	0	15:40:00	180	960	0	20	0	0	2400	0	0	100	0	20	0	60	60	20
2021-12-10	10	3	24	1	16:05:00	0.481928	2	16:05:00	120	1200	0	0	0	0	1560	0	0	260	0	40	0	40	40	20
2021-12-10	10	1	28	1	16:15:00	0.240964	4	16:15:00	120	600	0	0	0	0	4120	0	20	160	0	40	0	140	1080	0
2021-12-10	10	2	28	1	16:25:00	0.240964	4	16:25:00	40	1340	20	0	0	40	1660	0	0	160	0	220	20	160	400	0
2021-12-10	10	3	28	1	16:35:00	0.481928	2	16:35:00	60	1000	0	0	0	0	540	40	20	0	0	80	20	0	180	80
2021-12-10	10	1	32	1	17:12:00	0.722892	0	17:12:00	120	1480	0	20	0	0	1540	40	20	160	0	340	0	60	820	0
2021-12-10	10	2	32	1	17:18:00	0.963855	0	17:18:00	120	1720	0	20	0	240	1560	0	20	20	0	80	0	80	1460	0
2021-12-10	10	3	32	1	17:22:00	0.120482	6	17:22:00	220	960	0	0	0	0	520	20	20	80	0	760	0	0	260	0
2021-12-15	15	1	16	1	12:55:00	0.60241	0	12:55:00
2021-12-15	15	2	16	1	13:05:00	0.481928	0	13:05:00
2021-12-15	15	3	16	1	13:15:00	0.240964	0	13:15:00
2021-12-15	15	1	20	1	10:45:00	0.60241	0	10:45:00	640	280	20	0	0	0	780	20	0	60	0	20	0	140	500	20
2021-12-15	15	2	20	1	11:30:00	1.56627	0	11:30:00	880	60	0	0	0	0	1720	P	0	80	0	20	20	60	660	20
2021-12-15	15	3	20	1	12:20:00	0.361446	0	12:20:00	1140	120	0	0	0	0	1480	P	0	100	0	0	0	80	760	20
2021-12-15	15	1	24	1	12:25:00	3.01205	0	12:25:00	320	200	20	0	0	0	800	P	100	300	0	60	40	80	2260	20
2021-12-15	15	2	24	1	12:30:00	4.93976	0	12:30:00	280	20	0	0	0	0	1020	0	40	120	20	40	20	80	500	40
2021-12-15	15	3	24	1	12:45:00	4.6988	0	12:45:00	560	120	0	0	0	380	400	40	0	120	0	20	0	40	1000	120
2021-12-15	15	1	28	1	13:20:00	0.120482	0
2021-12-15	15	2	28	1	13:30:00	8.07229	0
2021-12-15	15	3	28	1	13:35:00	1.80723	0
2021-12-15	15	1	32	1	14:45:00	11.5663	0		160	1560	0	80	0	440	1260	60	0	0	0	1160	0	0	380	80
2021-12-15	15	2	32	1	14:50:00	1.80723	0
2021-12-15	15	3	32	1	15:00:00	0	0
2021-12-16	16	1	16	1	10:30:00	0.361446	2
2021-12-16	16	2	16	1	10:40:00	0.240964	3
2021-12-16	16	3	16	1	10:50:00	0.120482	4
2021-12-16	16	1	20	1	11:00:00	0.240964	3
2021-12-16	16	2	20	1
2021-12-16	16	3	20	1	11:20:00	0.60241	0
2021-12-16	16	1	24	1	11:30:00	3.9759	0
2021-12-16	16	2	24	1	11:40:00	12.4096	0
2021-12-16	16	3	24	1
2021-12-16	16	1	28	1	11:50:00	0	5
2021-12-16	16	2	28	1
2021-12-16	16	3	28	1
2021-12-16	16	1	32	1
2021-12-16	16	2	32	1
2021-12-16	16	3	32	1		0	5
2021-12-17	17	1	16	1	10:15:00	0.481928	0	10:15:00	840	60	0	0	0	40	480	0	0	140	0	0	20	20	480	0
2021-12-17	17	2	16	1	10:20:00	0.481928	0	10:20:00	900	60	0	0	0	20	780	0	40	80	0	0	0	60	420	20
2021-12-17	17	3	16	1	10:22:00	0.60241	0	10:22:00	820	100	0	0	0	60	540	0	0	160	0	0	0	20	400	0
2021-12-17	17	1	20	1	09:30:00	0.120482	0	09:30:00	800	380	0	0	0	20	560	40	40	100	0	20	0	0	500	60
2021-12-17	17	2	20	1	09:40:00	1.68675	0	09:40:00	480	180	0	0	0	20	1380	20	0	80	0	0	0	0	420	20
2021-12-17	17	3	20	1	09:45:00	0.843373	0	09:45:00	340	40	0	0	0	140	1260	20	0	20	0	80	0	40	280	0
2021-12-17	17	1	24	1	09:55:00	5.54217	0	09:55:00	560	400	0	0	0	120	740	80	140	1040	0	160	0	160	2080	80
2021-12-17	17	2	24	1	10:00:00	23.1325	0	10:00:00	500	60	0	0	0	0	1120	0	0	80	0	0	0	0	120	20
2021-12-17	17	3	24	1	10:10:00	29.0361	0	10:10:00	300	60	0	0	0	20	720	0	0	40	0	0	0	0	120	40
2021-12-17	17	1	28	1	10:40:00	0.240964	0	10:40:00	200	60	0	0	0	0	680	220	60	160	0	0	460	60	0	40
2021-12-17	17	2	28	1	10:44:00	6.86747	0	10:44:00	520	220	0	0	0	40	600	60	20	240	0	80	40	0	940	80
2021-12-17	17	3	28	1	10:55:00	2.16867	0	10:55:00	760	60	0	0	0	0	2100	40	0	60	0	0	0	0	320	60
2021-12-17	17	1	32	1	10:25:00	5.66265	0	10:25:00	1220	200	0	0	0	0	200	20	0	0	0	0	0	0	480	0
2021-12-17	17	2	32	1	10:30:00	8.07229	0	10:30:00	1660	120	0	0	0	0	420	0	0	0	0	0	0	20	420	0
2021-12-17	17	3	32	1	10:35:00	0	0	10:35:00	60	5420	0	0	0	0	60	160	0	0	0	0	0	0	0	0
2021-12-20	20	1	16	1	09:25:00	0.120482	4	13:35:00	160	900	0	0	0	180	1360	P	0	60	0	120	0	0	940	40
2021-12-20	20	2	16	1	09:30:00	0.120482	4	15:35:00	380	740	0	20	0	40	1020	20	0	340	0	40	0	440	1660	0
2021-12-20	20	3	16	1	09:35:00	0.722892	0	15:45:00	120	240	0	0	0	60	480	0	20	140	0	180	0	120	1180	60
2021-12-20	20	1	16	0				12:45:00	580	780	P	0	0	2360	480	P	P	20	0	P	0	360	1240	0
2021-12-20	20	2	16	0				13:00:00	140	1040	0	0	0	380	1460	P	0	60	20	0	0	160	1940	60
2021-12-20	20	3	16	0				13:15:00	120	0	20	20	0	280	0	P	80	180	0	P	0	140	1700	40
2021-12-20	20	1	20	1	09:05:00	0.240964	3	10:41:00	20	300	0	0	0	420	420	0	40	80	0	20	0	0	4200	160
2021-12-20	20	2	20	1	09:10:00	5.54217	0	11:05:00	120	640	0	0	0	240	1200	0	0	160	0	120	0	0	2060	100
2021-12-20	20	3	20	1	09:15:00	2.28916	0	11:25:00	80	1860	0	0	0	320	3700	20	20	260	0	140	0	0	1380	200
2021-12-20	20	1	20	0				11:44:00	80	120	20	0	0	60	420	40	100	240	0	100	0	180	860	20
2021-12-20	20	2	20	0				12:11:00	180	900	0	0	0	220	1760	80	40	320	0	340	0	100	3140	160
2021-12-20	20	3	20	0				12:25:00	40	420	20	0	0	60	380	20	0	220	0	100	0	0	780	80
2021-12-20	20	1	24	1	13:52:00	8.07229	0	13:42:00	340	320	0	0	0	0	940	180	140	780	0	20	0	0	880	0
2021-12-20	20	2	24	1	16:56:00	400	0	16:55:00	80	600	0	0	0	140	1880	0	0	60	0	0	0	20	40	0
2021-12-20	20	3	24	1	14:11:00	280	0	14:11:00	20	180	0	0	0	60	480	0	0	20	0	0	0	0	780	60
2021-12-20	20	4	24	1	13:00:00	59.2771	0	13:00:00	440	2600	20	0	0	100	4740	280	0	20	0	60	0	0	180	80
2021-12-20	20	2	24	0				13:25:00	140	360	0	0	0	560	700	140	0	120	0	40	0	20	80	160
2021-12-20	20	5	24	1	14:26:00	300	0	15:04:00	200	1380	0	0	0	380	3500	0	0	60	0	0	0	0	380	40
2021-12-20	20	1	28	1	10:05:00	0.120482	4	15:40:00	400	60	0	0	0	0	420	400	0	60	0	20	0	0	0	260
2021-12-20	20	2	28	1	10:07:00	0	5	16:10:00	200	460	0	0	0	240	580	200	80	60	0	1420	0	0	280	40
2021-12-20	20	3	28	1	10:13:00	11.8072	0	16:40:00	80	620	0	0	0	180	1420	240	0	120	0	0	0	0	160	80
2021-12-20	20	1	28	0				15:58:00	160	1100	20	0	0	200	80	220	0	100	0	320	180	0	140	0
2021-12-20	20	2	28	0				16:05:00	20	0	0	0	0	0	20	0	0	20	0	0	0	P	20	160
2021-12-20	20	3	28	0				16:20:00	240	360	0	0	0	140	80	140	0	300	0	P	60	0	P	0
2021-12-20	20	1	32	1	09:50:00	1.3253	0	16:25:00	100	600	0	0	0	220	0	0	0	0	0	1720	0	0	600	80
2021-12-20	20	2	32	1	09:58:00	0	5	16:30:00	0	860	0	20	0	160	0	80	0	0	0	800	0	0	240	0
2021-12-20	20	3	32	1	10:00:00	0	5	17:06:00	0	120	0	40	0	120	0	80	0	0	0	4200	0	0	20	0
2021-12-20	20	1	32	0				17:15:00	120	540	0	40	0	100	0	P	0	0	0	2660	0	40	1880	40
2021-12-20	20	2	32	0				17:21:00	180	220	0	0	0	520	60	100	0	0	0	3980	0	0	0	0
2021-12-20	20	3	32	0				17:46:00	0	440	0	60	0	420	40	60	0	0	0	920	0	0	320	100
2021-12-22	22	1	16	1	14:16:00	0.361446	0	14:42:00	320	480	0	0	0	300	1080	140	0	40	0	220	0	0	2100	0	800
2021-12-22	22	2	16	1	14:30:00	0.60241	0	14:50:00	240	1260	20	20	0	60	1180	P	20	240	0	20	0	120	980	60	3700
2021-12-22	22	3	16	1	15:07:00	0.481928	0	15:03:00	180	640	0	0	0	560	460	20	20	80	0	20	0	0	1740	40	3700
2021-12-22	22	1	16	0				15:15:00	340	0	20	0	0	40	420	20	0	120	0	240	0	120	760	40	100
2021-12-22	22	2	16	0				15:26:00	40	840	0	0	0	220	1680	0	20	100	0	0	0	240	1300	0	1000
2021-12-22	22	3	16	0				15:52:00	240	1500	0	0	0	740	760	0	40	160	0	0	0	360	1420	40	3500
2021-12-22	22	1	20	1	13:03:00	2.16867	0	13:20:00	40	340	0	0	0	860	800	40	20	200	0	140	0	0	1940	180	500
2021-12-22	22	2	20	1	13:20:00	22.4096	0	13:35:00	20	720	0	20	0	160	2260	P	0	P	0	80	0	0	480	20	80
2021-12-22	22	3	20	1	13:28:00	13.9759	0	13:47:00	180	2220	20	40	0	340	4400	40	0	160	0	100	0	20	220	300	20
2021-12-22	22	1	20	0				13:49:00	140	0	0	40	0	140	460	60	120	320	0	0	0	0	1040	0	900
2021-12-22	22	2	20	0				14:08:00	360	1180	0	0	0	40	900	80	0	260	0	380	0	60	400	200	700
2021-12-22	22	3	20	0				14:30:00	180	460	0	0	0	120	660	20	0	160	60	20	0	0	460	320	700
2021-12-22	22	1	24	1		0	0	11:27:00	540	380	0	0	0	120	440	140	0	420	0	0	240	0	440	0	20
2021-12-22	22	2	24	1	12:15:00	35.6627	0	12:50:00	520	580	0	0	0	40	540	60	0	160	0	0	0	0	120	0	420
2021-12-22	22	3	24	1	12:33:00	44.3373	0		120	820	0	0	0	140	1280	0	0	20	0	0	0	0	120	20	2400
2021-12-22	22	4	24	1	11:34:00	46.2651	0	11:34:00	720	2400	0	0	0	100	4200	580	0	20	0	480	0	0	160	20	260
2021-12-22	22	2	24	0	12:00:00			12:00:00	280	580	0	0	0	40	2120	80	0	260	0	P	0	0	160	180	40
2021-12-22	22	5	24	1	12:26:00	55.9036	0	12:26:00	460	1900	P	0	0	240	2500	80	0	40	0	0	0	0	P	0	140
2021-12-22	22	1	28	1		0.361446	0	15:37:00	280	P	P	0	0	P	80	500	0	120	0	0	0	0	0	140	1120
2021-12-22	22	2	28	1		0.481928	0	16:01:00	380	P	0	0	800	220	360	100	0	20	0	2200	0	P	120	P	280
2021-12-22	22	3	28	1	16:01:00	16.8675	0	16:08:00	460	2060	0	40	0	320	1040	180	0	20	0	40	0	0	160	220	3200
2021-12-22	22	1	28	0				16:12:00	540	220	0	0	1900	40	320	440	0	100	0	1500	0	0	60	0	160
2021-12-22	22	2	28	0				16:20:00	0	0	0	0	0	0	0	0	0	0	0	0	0	20	20	100	1300
2021-12-22	22	3	28	0				16:30:00	660	120	0	0	240	0	280	400	0	40	0	260	0	0	140	0	100
2021-12-22	22	1	32	1	09:44:00	0.481928	0	10:25:00	100	200	0	20	1000	1100	0	P	0	0	0	1300	0	0	3400	40	8600
2021-12-22	22	2	32	1	09:50:00	1.3253	0	10:37:00	0	300	0	20	1460	40	0	0	0	0	0	1640	0	0	0	0	2000
2021-12-22	22	3	32	1	09:51:00	0	0	10:50:00	0	0	0	0	160	100	0	80	0	0	0	5300	0	0	40	0	2200
2021-12-22	22	1	32	0				11:04:00	140	100	0	40	1200	100	0	20	0	0	0	3900	0	0	1560	40	3200
2021-12-22	22	2	32	0				12:03:00	20	P	0	0	800	0	0	100	0	0	0	3900	0	0	0	0	1400
2021-12-22	22	3	32	0				12:22:00	60	120	0	40	1180	200	0	120	0	0	0	1200	0	0	740	40	2300
2021-12-21	21	1	16	1				10:30:00								11.5663
2021-12-21	21	2	16	1				10:35:00								5.54217
2021-12-21	21	3	16	1				10:40:00								7.10843
2021-12-21	21	1	16	0				10:26:00								10.1205
2021-12-21	21	2	16	0				10:29:00								1.80723
2021-12-21	21	3	16	0				10:30:00								1.68675
2021-12-21	21	1	20	1				09:46:00								15.3012
2021-12-21	21	2	20	1				09:50:00								21.0843
2021-12-21	21	3	20	1				09:53:00								20.3614
2021-12-21	21	1	20	0				09:35:00								20.6024
2021-12-21	21	2	20	0				09:38:00								9.39759
2021-12-21	21	3	20	1		2.6506		09:44:00								8.6747
2021-12-21	21	1	24	1				10:14:00								67.4699
2021-12-21	21	2	24	1				10:17:00								4.21687
2021-12-21	21	3	24	1				10:19:00								4.57831
2021-12-21	21	4	24	1				10:01:00								40.3614
2021-12-21	21	2	24	0				10:04:00								12.2892
2021-12-21	21	5	24	1				10:10:00								28.7952
2021-12-21	21	1	28	1				10:54:00								450
2021-12-21	21	2	28	1				10:55:00								30
2021-12-21	21	3	28	1				10:59:00								165
2021-12-21	21	1	28	0				10:45:00								90
2021-12-21	21	2	28	0				10:49:00								0
2021-12-21	21	3	28	0				10:51:00								120
2021-12-21	21	1	32	1				11:12:00								10.8434
2021-12-21	21	2	32	1				11:14:00								5.54217
2021-12-21	21	3	32	1				11:16:00								28.7952
2021-12-21	21	1	32	0				11:02:00								9.27711
2021-12-21	21	2	32	0				11:05:00								24.0964
2021-12-21	21	3	32	0				11:08:00								11.4458
