# Supplementary material for: Temperature and predators as interactive drivers of community properties
Source: Ecol Evol. 2023 Oct 31;13(11):e10665. doi: 10.1002/ece3.10665 (PMC10618570; doi:10.1002/ece3.10665)
Supplement: Supplementary file 1 — Data S1 [file ECE3-13-e10665-s001.zip › Community_Data.csv]

	Temp	Trtmt	Rep	MeanCiliates	MeanRotifers	Actin	Pcaudatum	Paurelia	Pbursaria	Stylonichia	Colpidium	Colpoda	Halteria	Frontonia	Urostyla	Euplotes	Vorticella	Coleps	LeafyTwisty	Bdelloid	Euchlanis	Gastrotrich	Spinner	Richness	Shannon	Resp	PreyVolume	ActinVolume	Volume_Ratio
1	16	0	1	2700	1260	NA	460	390	20	0	0	1200	450	15.0602409638554	0	70	0	240	0	240	1000	20	100	11	1.9729636930616	0.00862867280948571	1023336923.03203	NA	NA
2	16	0	2	3000	1850	NA	90	940	0	0	0	300	1570	0.903614457831325	10	80	10	0	0	200	1620	30	1000	11	1.69248180285594	0.03607437198581	1067738597.99276	NA	NA
3	16	0	3	2070	1850	NA	180	750	10	10	0	510	380	0.843373493975904	60	170	0	0	0	250	1560	40	3500	12	1.80142056529337	0	1382878086.5535	NA	NA
4	16	1	1	2610	1540	0.240963855421687	240	690	0	0	0	240	1220	75.7831325301205	0	50	0	170	0	0	1520	20	800	10	1.75644497773362	0.00567559327808758	1135569555.59591	1157028.1124498	0.00101889673490113
5	16	1	2	2820	1630	0.36144578313253	310	1000	10	20	0	50	1100	12.7710843373494	10	290	0	30	0	280	1320	30	3700	14	1.85082542568394	0.0359397309431572	1657308684.07106	1735542.1686747	0.00104720513767626
6	16	1	3	1600	1570	0.602409638554217	150	440	0	0	0	310	470	9.03614457831325	20	110	0	100	0	60	1460	50	3700	12	1.73263178616967	0.0241803567003294	1168038236.09617	2892570.2811245	0.00247643458213497
7	20	0	1	1180	1050	NA	110	60	10	20	0	100	440	40.2008032128514	110	280	0	50	0	90	950	10	900	13	1.86760816790615	0.0189351588220418	893255857.823074	NA	NA
8	20	0	2	3440	2030	NA	270	1040	0	0	0	130	1330	56.4658634538153	20	290	0	360	0	80	1770	180	700	11	1.85189541497847	0.0408557797399042	1806682967.78056	NA	NA
9	20	0	3	1450	820	NA	110	440	10	0	0	90	520	20	0	190	30	60	0	0	620	200	700	11	1.87012318039979	0.011469164485381	822784326.565003	NA	NA
10	20	1	1	1850	3240	1.20481927710843	30	320	0	0	0	640	610	18.433734939759	30	140	0	80	0	0	3070	170	500	11	1.42542956286388	0.0134174974793117	1053220313.60613	7469291.80135173	0.00709186074827742
11	20	1	2	2870	1330	13.9759036144578	70	680	0	10	0	200	1730	10.5421686746988	0	160	0	100	0	0	1270	60	80	11	1.6852693689289	0.0477526791901361	863249682.849789	86643784.8956801	0.10036932143392
12	20	1	3	6920	1060	6.30522088353414	130	2040	10	20	0	330	4050	22.2590361445783	10	210	0	120	0	10	800	250	20	14	1.55814382674262	0.0785348775004322	1524681523.97605	39089293.7604075	0.0256376778663066
13	24	0	2	2600	300	NA	210	470	0	0	0	300	1410	77.429718875502	0	190	0	40	0	10	120	170	40	10	1.73603339539188	0.0940450154524412	971791716.202172	NA	NA
14	24	1	1	2340	660	4.03614457831325	440	350	0	0	0	60	690	129.156626506024	70	600	0	10	120	0	660	0	20	12	2.06655147206106	0.0589533045627893	1981192712.52755	10915792.5820931	0.00550970761858245
15	24	1	2	2300	90	217.831325301205	300	590	0	0	0	90	1210	21.4056224899598	0	110	0	0	0	10	80	0	420	10	1.65511320960131	0.0468133169829874	910934023.482559	589126954.878337	0.646728456388167
16	24	1	3	1570	490	162.168674698795	70	500	0	0	0	100	880	1.52610441767068	0	20	0	0	0	0	450	40	2400	9	1.71932874944452	0.0310838888398801	654928043.303329	438586770.611859	0.669671691564333
17	24	1	4	7950	220	52.7710843373494	580	2500	10	0	0	100	4470	300.120481927711	0	20	0	270	0	0	170	50	260	11	1.3791941360088	0.112998729537588	2815274360.72822	142719914.953933	0.0506948512531534
18	24	1	5	5330	420	177.951807228916	330	1640	0	0	0	310	3000	36.2650602409639	0	50	0	0	0	0	380	20	140	9	1.52143266033503	0.0533520305549837	1384845868.37719	481272407.276164	0.347527777831431
19	28	0	1	3390	100	NA	350	660	10	0	950	120	200	250	0	100	0	910	90	0	100	0	160	12	2.03627039165792	0.053539144061742	1640271634.5952	NA	NA
20	28	0	2	60	160	NA	10	0	0	0	0	0	10	0	0	10	0	0	0	20	20	130	1300	6	1.0861895081867	0.00532250169479923	182390182.36854	NA	NA
21	28	0	3	1390	140	NA	450	240	0	0	120	70	180	220	0	170	0	260	30	0	140	0	100	11	2.23347779959121	0.029673910641472	1572466177.25485	NA	NA
22	28	1	1	720	200	0.240963855421687	340	60	0	0	0	0	250	450	0	90	0	10	0	0	0	200	1120	8	1.64225091284815	0.0231454669343106	1735136052.59867	654865.6163114	0.000377414563734425
23	28	1	2	3510	220	0.240963855421687	290	460	0	0	400	230	470	110	40	40	0	1810	0	0	200	40	280	12	1.8870042444192	0.0115519342794174	1156218736.78126	654865.6163114	0.000566385576949263
24	28	1	3	3200	310	14.3373493975904	270	1340	0	20	0	250	1230	195	0	70	0	20	0	0	160	150	3200	11	1.72475717093907	0.0339945643919002	1861593691.36524	38964504.1705284	0.0209307242236908
25	32	0	1	4470	1780	NA	130	320	0	40	600	100	0	14.6385542168675	0	0	0	3280	0	20	1720	40	3200	10	1.52785831347551	0.043437600942177	1394562711.72628	NA	NA
26	32	0	2	4840	NA	NA	100	220	0	0	400	260	30	74.6987951807229	0	0	0	3940	0	0	0	0	1400	7	0.853455657099334	0.0153734817388806	653835534.619411	NA	NA
27	32	0	3	2340	600	NA	30	280	0	50	590	310	20	63.8152610441767	0	0	0	1060	0	0	530	70	2300	10	1.86253525660842	0.0185968707830009	757213592.930136	NA	NA
28	32	1	1	3180	2060	0.903614457831325	100	400	0	10	500	660	0	5.42168674698795	0	0	0	1510	0	0	2000	60	8600	10	1.67701740966861	0.0621013578908395	1847679406.00565	2347389.55823293	0.00127045284512185
29	32	1	2	2650	240	0.662650602409638	0	580	0	20	730	100	0	28.5140562248996	0	0	0	1220	0	0	120	0	2000	9	1.54420576136296	0.0143709338286367	473354814.401962	1721419.00937082	0.00363663568426078
30	32	1	3	5020	30	0	0	60	0	20	80	110	0	62.9317269076305	0	0	0	4750	0	0	30	0	2200	8	0.407811273834746	0.00865489538123867	545830824.757883	0	0
